# Supplementary material for: Candidate Gene Markers Associated with Fecal Shedding of the Feline Enteric Coronavirus (FECV)
Source: Pathogens. 2020 Nov 17;9(11):958. doi: 10.3390/pathogens9110958 (PMC7698596; doi:10.3390/pathogens9110958)
Supplement: Supplementary file 1 [file pathogens-09-00958-s001.zip]

Archive with 13 entries (13 files):
- Table S1 - Population characteristics.xlsx
- Table S10 - candidate genes.xlsx
- Table S11 - DESIGNED PRIMERS.xlsx
- Table S12 - AMPLIFIED GENES AND REGIONS.xlsx
- Table S13 - Polymerases used for PCR amplifications.xlsx
- Table S2 - MCO and BSH.xlsx
- Table S3 - HAPLOTYPES.xlsx
- Table S4 - SNPs associated before BC (+HWE).xlsx
- Table S5 - SNPs associated after BC (+HWE).xlsx
- Table S6 - Composed genotypes.xlsx
- Table S7 - allels in TOP SNP.xlsx
- Table S8 - Shedding intensity.xlsx
- Table S9 - Breeds.xlsx
