# Supplementary material for: Candidate Gene Markers Associated with Fecal Shedding of the Feline Enteric Coronavirus (FECV)
Source: Pathogens. 2020 Nov 17;9(11):958. doi: 10.3390/pathogens9110958 (PMC7698596; doi:10.3390/pathogens9110958)
Supplement: Supplementary file 1 [file pathogens-09-00958-s001.zip › Table S1 - Population characteristics.xlsx]

## Sheet: NCR1
Position within NCR1 gene (ID: 101094307)		313		365		485		532		694		699		959		1316		1378		1392		1393		1438		1711		1752		1756		1981		2027		2115		2329-2332		2337		2344		2345		2346		2441
VAR allele frequency in total		0.131313		0.207071		0.52		0.01		0.136364		0.0959596		0.02		0.0324074		0.280374		0.217593		0.217593		1		0.00462963		0.0462963		0.0925926		1		0.00462963		0.412037		0.0740741		0.240741		0.00462963		0.111111		0.319444		0.00462963
VAR allele frequency FC		0.0862069		0.206897		0.4		0.0166667		0.166667		0		0.05		0		0.276316		0.315789		0.315789		1		0		0.0131579		0		1		0		0.381579		0.0657895		0.223684		0		0.0131579		0.407895		0
VAR allele frequency K		0.15		0.207143		0.571429		0.00714286		0.123188		0.137681		0.00714286		0.05		0.282609		0.164286		0.164286		1		0.00714286		0.0642857		0.142857		1		0.00714286		0.428571		0.0785714		0.25		0.00714286		0.164286		0.271429		0.00714286
REF allele frequency in total		0.868687		0.792929		0.48		0.99		0.863636		0.90404		0.98		0.967593		0.719626		0.782407		0.782407		0		0.99537		0.953704		0.907407		0		0.99537		0.587963		0.925926		0.759259		0.99537		0.888889		0.680556		0.99537
REF allele frequency FC		0.913793		0.793103		0.6		0.983333		0.833333		1		0.95		1		0.723684		0.684211		0.684211		0		1		0.986842		1		0		1		0.618421		0.934211		0.776316		1		0.986842		0.592105		1
REF allele frequency K		0.85		0.792857		0.428571		0.992857		0.876812		0.862319		0.992857		0.95		0.717391		0.835714		0.835714		0		0.992857		0.935714		0.857143		0		0.992857		0.571429		0.921429		0.75		0.992857		0.835714		0.728571		0.992857
REF		WT/WT		WT/WT		GG				TT		GG																								A/A
var genotype1		INS/WT		INS/WT		GA		CT		TA		GA		CT		C/T		C/T		G/T		A/C		WT/DEL		T/C		C/A		A/T		WT/DEL		G/A		A/G		DEL/TAAG		DEL/A		A/T		A/T		T/A		C/A
var genotype2		INS/INS		INS/INS		AA		TT		AA		AA		TT		T/T		T/T		T/T		C/C		DEL/DEL		C/C		A/A		T/T		DEL/DEL		A/A		G/G		DEL/DEL		DEL/DEL		T/T		T/T		A/A		A/A
crc		99		99		100		100		99		99		100		108		108		108		108		108		108		108		108		108		108		108		108		108		108		108		108		108
FC+K	ref hmz	76		59		27		98		76		84		96		101		60		67		67	108	0		107		100		92		0		107		41		94		64		107		89		50		107
FC	ref hmz	24		18		11		29		21		30		27		38		18		18		18		0		38		37		38		0		38		15		33		23		38		37		12		38
K	ref hmz	52		41		16		69		55		54		69		63		42		49		49		0		69		63		54		0		69		26		61		41		69		52		38		69
FC+K	ref/var htz	20		39		42		2		19		11		4		7		34		35		35	0	0		1		6		12		0		1		45		12		36		1		14		47		1
FC	ref/var htz	5		10		14		1		8		0		3		0		19		16		16		0		0		1		0		0		0		17		5		13		0		1		21		0
K	ref/var htz	15		29		28		1		11		11		1		7		15		19		19		0		1		5		12		0		1		28		7		23		1		13		26		1
FC+K	var hmz	3		1		31		0		4		4		0		0		13		6		6	0	108		0		2		4		108		0		22		2		8		0		5		11		0
FC	var hmz	0		1		5		0		1		0		0		0		1		4		4		38		0		0		0		38		0		6		0		2		0		0		5		0
K	var hmz	3		0		26		0		3		4		0		0		12		2		2		70		0		2		4		70		0		16		2		6		0		5		6		0
		FC	K	FC	K	FC	K	FC	K	FC	K	FC	K	FC	K	FC	K	FC	K	FC	K	FC	K	FC	K	FC	K	FC	K	FC	K	FC	K	FC	K	FC	K	FC	K	FC	K	FC	K	FC	K	FC	K	FC	K
REF / VAR allele	VAR allele	5	21	12	29	24	80	1	1	10	17	0	19	3	1	0	7	21	39	24	23	24	23	76	140	0	1	1	9	0	20	76	140	0	1	29	60	5	11	17	35	0	1	1	23	1	38	0	1
	REF allele	53	119	46	111	36	60	59	139	50	121	60	119	57	139	76	133	55	99	52	117	52	117	0	0	76	139	75	131	76	120	0	0	76	139	47	80	71	129	59	105	76	139	75	117	45	102	76	139
	suma	58	140	58	140	60	140	60	140	60	138	60	138	60	140	76	140	76	138	76	140	76	140	76	140	76	140	76	140	76	140	76	140	76	140	76	140	76	140	76	140	76	140	76	140	46	140	76	140
	sum VAR	26		41		104		2		27		19		4		7		60		47		47		216		1		10		20		216		1		89		16		52		1		24		39		1
	sum REF	172		157		96		198		171		179		196		209		154		169		169		0		215		206		196		0		215		127		200		164		215		192		147		215
	sum all	198		198		200		200		198		198		200		216		214		216		216		216		216		216		216		216		216		216		216		216		216		216		186		216
	exp VAR	7.61616	18.3838	12.0101	28.9899	31.2	72.8	0.6	1.4	8.18182	18.8182	5.75758	13.2424	1.2	2.8	2.46296	4.53704	21.3084	38.6916	16.537	30.463	16.537	30.463	76	140	0.351852	0.648148	3.51852	6.48148	7.03704	12.963	76	140	0.351852	0.648148	31.3148	57.6852	5.62963	10.3704	18.2963	33.7037	0.351852	0.648148	8.44444	15.5556	9.64516	29.3548	0.351852	0.648148
	exp REF	50.3838	121.616	45.9899	111.01	28.8	67.2	59.4	138.6	51.8182	119.182	54.2424	124.758	58.8	137.2	73.537	135.463	54.6916	99.3084	59.463	109.537	59.463	109.537	0	0	75.6481	139.352	72.4815	133.519	68.963	127.037	0	0	75.6481	139.352	44.6852	82.3148	70.3704	129.63	57.7037	106.296	75.6481	139.352	67.5556	124.444	36.3548	110.645	75.6481	139.352
	P (two-tailed)	0.226441		0.996894		0.0261654		0.535045		0.412618		0.00250393		0.047267	0.0816022	0.0475089	0.0993929	0.921871		0.00996373		0.00996373		#DIV/0!		0.460211		0.0876849		0.000542088		#DIV/0!		0.460211		0.502804		0.731939		0.665737		0.460211		0.000737905		0.000307166		0.460211
	chí2 (Pearson)	1.46308		1.51525e-05		4.94505		0.3848		0.671243		9.13772		3.93586		3.92727		0.00961916		6.64137		6.64137		#DIV/0!		0.545382		2.91637		11.965		#DIV/0!		0.545382		0.449012		0.117338		0.18663		0.545382		11.3913		13.0262		0.545382
genotypes		FC	K	FC	K	FC	K	FC	K	FC	K	FC	K	FC	K	FC	K	FC	K	FC	K	FC	K	FC	K	FC	K	FC	K	FC	K	FC	K	FC	K	FC	K	FC	K	FC	K	FC	K	FC	K	FC	K	FC	K
	obs ref hmz	24	52	18	41	11	16	29	69	21	55	30	54	27	69	38	63	18	42	18	49	18	49	0	0	38	69	37	63	38	54	0	0	38	69	15	26	33	61	23	41	38	69	37	52	12	38	38	69
	obs ref/var htz	5	15	10	29	14	28	1	1	8	11	0	11	3	1	0	7	19	15	16	19	16	19	0	0	0	1	1	5	0	12	0	0	0	1	17	28	5	7	13	23	0	1	1	13	21	26	0	1
	obs var hmz	0	3	1	0	5	26	0	0	1	3	0	4	0	0	0	0	1	12	4	2	4	2	38	70	0	0	0	2	0	4	38	70	0	0	6	16	0	2	2	6	0	0	0	5	5	6	0	0
	sum	29	70	29	70	30	70	30	70	30	69	30	69	30	70	38	70	38	69	38	70	38	70	38	70	38	70	38	70	38	70	38	70	38	70	38	70	38	70	38	70	38	70	38	70	38	70	38	70
	sum ref hmz	76		59		27		98		76		84		96		101		60		67		67		0		107		100		92		0		107		41		94		64		107		89		50		107
	sum ref/var htz	20		39		42		2		19		11		4		7		34		35		35		0		1		6		12		0		1		45		12		36		1		14		47		1
	sum var hmz	3		1		31		0		4		4		0		0		13		6		6		108		0		2		4		108		0		22		2		8		0		5		11		0
	sum all	99		99		100		100		99		99		100		108		107		108		108		108		108		108		108		108		108		108		108		108		108		108		108		108
	exp ref hmz	22.2626	53.7374	17.2828	41.7172	8.1	18.9	29.4	68.6	23.0303	52.9697	25.4545	58.5455	28.8	67.2	35.537	65.463	21.3084	38.6916	23.5741	43.4259	23.5741	43.4259	0	0	37.6481	69.3519	35.1852	64.8148	32.3704	59.6296	0	0	37.6481	69.3519	14.4259	26.5741	33.0741	60.9259	22.5185	41.4815	37.6481	69.3519	31.3148	57.6852	17.5926	32.4074	37.6481	69.3519
	exp ref/var htz	5.85859	14.1414	11.4242	27.5758	12.6	29.4	0.6	1.4	5.75758	13.2424	3.33333	7.66667	1.2	2.8	2.46296	4.53704	12.0748	21.9252	12.3148	22.6852	12.3148	22.6852	0	0	0.351852	0.648148	2.11111	3.88889	4.22222	7.77778	0	0	0.351852	0.648148	15.8333	29.1667	4.22222	7.77778	12.6667	23.3333	0.351852	0.648148	4.92593	9.07407	16.537	30.463	0.351852	0.648148
	exp var hmz	0.878788	2.12121	0.292929	0.707071	9.3	21.7	0	0	1.21212	2.78788	1.21212	2.78788	0	0	0	0	4.61682	8.38318	2.11111	3.88889	2.11111	3.88889	38	70	0	0	0.703704	1.2963	1.40741	2.59259	38	70	0	0	7.74074	14.2593	0.703704	1.2963	2.81481	5.18519	0	0	1.75926	3.24074	3.87037	7.12963	0	0
	P / F-test	0.446514		0.258335		0.103017		#DIV/0!		0.457683		0.0214256	0.0147706	#DIV/0!		#DIV/0!		0.0034313	0.00316911	0.0419528	0.0344988	0.0419528	0.0344988	#DIV/0!		#DIV/0!		0.344316		0.00610812	0.00140394	#DIV/0!		#DIV/0!		0.679824		0.520216		0.821467		#DIV/0!		0.0103879	0.00854405	0.0776941		#DIV/0!
	chí2	1.61257		2.707		4.54571		#DIV/0!		1.56316		7.68634		#DIV/0!		#DIV/0!		11.3496		6.34242		6.34242		#DIV/0!		#DIV/0!		2.13239		10.1963		#DIV/0!		#DIV/0!		0.771843		1.30702		0.393327		#DIV/0!		9.13423		5.10995		#DIV/0!
[truncated: 62 more columns]

## Sheet: NCR2
Position within NCR2 gene (ID: 101090864)		-1145		-1132		-1019		-896		-794		-792		-791		-785		-775		-761		-744		-739		-586		-573		-535		-517		-240		-239		-231		-211		-193		-184		-162		-157
VAR allele frequency in total		0.884259		0.101852		0.901709		0.597222		0.0833333		0.0277778		0.25		0.25		0.342593		0.0833333		0.25		0.25		0.25		0.25		0.00925926		0.037037		0.0185185		0.342593		0.342593		0.00462963		0.00462963		0.0185185		0.125		0.324074
VAR allele frequency FC		0.907895		0.157895		0.868421		0.473684		0.118421		0		0.171053		0.171053		0.302632		0.118421		0.171053		0.171053		0.171053		0.171053		0		0.0263158		0.0131579		0.302632		0.302632		0		0.0131579		0		0.0263158		0.447368
VAR allele frequency K		0.871429		0.0714286		0.907143		0.664286		0.0642857		0.0428571		0.292857		0.292857		0.364286		0.0642857		0.292857		0.292857		0.292857		0.292857		0.0142857		0.0428571		0.0214286		0.364286		0.364286		0.00714286		0		0.0285714		0.178571		0.257143
REF allele frequency in total		0.115741		0.898148		0.0982906		0.402778		0.916667		0.972222		0.75		0.75		0.657407		0.916667		0.75		0.75		0.75		0.75		0.990741		0.962963		0.981481		0.657407		0.657407		0.99537		0.99537		0.981481		0.875		0.675926
REF allele frequency FC		0.0921053		0.842105		0.131579		0.526316		0.881579		1		0.828947		0.828947		0.697368		0.881579		0.828947		0.828947		0.828947		0.828947		1		0.973684		0.986842		0.697368		0.697368		1		0.986842		1		0.973684		0.552632
REF allele frequency K		0.128571		0.928571		0.0928571		0.335714		0.935714		0.957143		0.707143		0.707143		0.635714		0.935714		0.707143		0.707143		0.707143		0.707143		0.985714		0.957143		0.978571		0.635714		0.635714		0.992857		1		0.971429		0.821429		0.742857
REF		WT/WT		TC/TC		WT/WT		A/A		T/T		C/C		G/G		A/A		C/C		C/C		G/G		C/C		C/C		C/C		C/C		C/C		C/C		G/G
var genotype1		WT/DEL		TC/DEL		INS/WT		A/G		T/C		C/T		G/A		G/A		C/A		C/T		G/A		C/T		C/T		C/T		C/T		C/T		C/T		G/A		G/A		G/A		G/A		C/T		C/T		C/T
var genotype2		DEL/DEL		DEL/DEL		INS/INS		G/G		C/C		T/T		A/A		G/G		A/A		T/T		A/A		T/T		T/T		T/T		T/T		T/T		T/T		A/A		A/A		A/A		A/A		T/T		T/T		T/T
FC+K	ref hmz	1		87		6		26		94		105		69		69		54		94		69		69		69		69		106		101		104		54		54		107		107		105		88		56
FC		1		26		2		13		30		38		27		27		20		30		27		27		27		27		38		36		37		20		20		38		37		38		36		14
K		0		61		4		13		64		67		42		42		34		64		42		42		42		42		68		65		67		34		34		69		70		67		52		42
FC+K	ref/var htz	23		20		11		35		10		0		24		24		34		10		24		24		24		24		2		6		4		34		34		1		1		2		13		34
FC		5		12		6		14		7		0		9		9		13		7		9		9		9		9		0		2		1		13		13		0		1		0		2		14
K		18		8		5		21		3		0		15		15		21		3		15		15		15		15		2		4		3		21		21		1		0		2		11		20
FC+K	var hmz	84		1		100		47		4		3		15		15		20		4		15		15		15		15		0		1		0		20		20		0		0		1		7		18
FC		32		0		30		11		1		0		2		2		5		1		2		2		2		2		0		0		0		5		5		0		0		0		0		10
K		52		1		61		36		3		3		13		13		15		3		13		13		13		13		0		1		0		15		15		0		0		1		7		8
	crc	108		108		108		108		108		108		108		108		108		108		108		108		108		108		108		108		108		108		108		108		108		108		108		108
		FC	K	FC	K	FC	K	FC	K	FC	K	FC	K	FC	K	FC	K	FC	K	FC	K	FC	K	FC	K	FC	K	FC	K	FC	K	FC	K	FC	K	FC	K	FC	K	FC	K	FC	K	FC	K	FC	K	FC	K
REF / VAR allele	VAR allele	69	122	12	10	66	127	36	93	9	9	0	6	13	41	13	41	23	51	9	9	13	41	13	41	13	41	13	41	0	2	2	6	1	3	23	51	23	51	0	1	1	0	0	4	2	25	34	36
	REF allele	7	18	64	130	10	13	40	47	67	131	76	134	63	99	63	99	53	89	67	131	63	99	63	99	63	99	63	99	76	138	74	134	75	137	53	89	53	89	76	139	75	140	76	136	74	115	42	104
	suma	76	140	76	140	76	140	76	140	76	140	76	140	76	140	76	140	76	140	76	140	76	140	76	140	76	140	76	140	76	140	76	140	76	140	76	140	76	140	76	140	76	140	76	140	76	140	76	140
	sum VAR	191		22		193		129		18		6		54		54		74		18		54		54		54		54		2		8		4		74		74		1		1		4		27		70
	sum REF	25		194		23		87		198		210		162		162		142		198		162		162		162		162		214		208		212		142		142		215		215		212		189		146
	sum all	216		216		216		216		216		216		216		216		216		216		216		216		216		216		216		216		216		216		216		216		216		216		216		216
	exp VAR	67.2037	123.796	7.74074	14.2593	67.9074	125.093	45.3889	83.6111	6.33333	11.6667	2.11111	3.88889	19	35	19	35	26.037	47.963	6.33333	11.6667	19	35	19	35	19	35	19	35	0.703704	1.2963	2.81481	5.18519	1.40741	2.59259	26.037	47.963	26.037	47.963	0.351852	0.648148	0.351852	0.648148	1.40741	2.59259	9.5	17.5	24.6296	45.3704
	exp REF	8.7963	16.2037	68.2593	125.741	8.09259	14.9074	30.6111	56.3889	69.6667	128.333	73.8889	136.111	57	105	57	105	49.963	92.037	69.6667	128.333	57	105	57	105	57	105	57	105	75.2963	138.704	73.1852	134.815	74.5926	137.407	49.963	92.037	49.963	92.037	75.6481	139.352	75.6481	139.352	74.5926	137.407	66.5	122.5	51.3704	94.6296
	P (two-tailed)	0.423699		0.0448066		0.37828		0.00638105		0.169223		0.0671967		0.048351		0.048351		0.361874		0.169223		0.048351		0.048351		0.048351		0.048351		0.295176		0.538726		0.666783		0.361874		0.361874		0.460211		0.173705		0.136906		0.00123289		0.00433629
	chí2 (Pearson)	0.640033		4.0259		0.776285		7.43942		1.88982		3.3502		3.89774		3.89774		0.83138		1.88982		3.89774		3.89774		3.89774		3.89774		1.09586		0.377906		0.185388		0.83138		0.83138		0.545382		1.85067		2.2124		10.4404		8.13734
genotypes		FC	K	FC	K	FC	K	FC	K	FC	K	FC	K	FC	K	FC	K	FC	K	FC	K	FC	K	FC	K	FC	K	FC	K	FC	K	FC	K	FC	K	FC	K	FC	K	FC	K	FC	K	FC	K	FC	K	FC	K
	obs ref hmz	1	0	26	61	2	4	13	13	30	64	38	67	27	42	27	42	20	34	30	64	27	42	27	42	27	42	27	42	38	68	36	65	37	67	20	34	20	34	38	69	37	70	38	67	36	52	14	42
	obs ref/var htz	5	18	12	8	6	5	14	21	7	3	0	0	9	15	9	15	13	21	7	3	9	15	9	15	9	15	9	15	0	2	2	4	1	3	13	21	13	21	0	1	1	0	0	2	2	11	14	20
	obs var hmz	32	52	0	1	30	61	11	36	1	3	0	3	2	13	2	13	5	15	1	3	2	13	2	13	2	13	2	13	0	0	0	1	0	0	5	15	5	15	0	0	0	0	0	1	0	7	10	8
	sum	38	70	38	70	38	70	38	70	38	70	38	70	38	70	38	70	38	70	38	70	38	70	38	70	38	70	38	70	38	70	38	70	38	70	38	70	38	70	38	70	38	70	38	70	38	70	38	70
	sum ref hmz	1		87		6		26		94		105		69		69		54		94		69		69		69		69		106		101		104		54		54		107		107		105		88		56
	sum ref/var htz	23		20		11		35		10		0		24		24		34		10		24		24		24		24		2		6		4		34		34		1		1		2		13		34
	sum var hmz	84		1		91		47		4		3		15		15		20		4		15		15		15		15		0		1		0		20		20		0		0		1		7		18
	sum all	108		108		108		108		108		108		108		108		108		108		108		108		108		108		108		108		108		108		108		108		108		108		108		108
	exp ref hmz	0.351852	0.648148	30.6111	56.3889	2.11111	3.88889	9.14815	16.8519	33.0741	60.9259	36.9444	68.0556	24.2778	44.7222	24.2778	44.7222	19	35	33.0741	60.9259	24.2778	44.7222	24.2778	44.7222	24.2778	44.7222	24.2778	44.7222	37.2963	68.7037	35.537	65.463	36.5926	67.4074	19	35	19	35	37.6481	69.3519	37.6481	69.3519	36.9444	68.0556	30.963	57.037	19.7037	36.2963
	exp ref/var htz	8.09259	14.9074	7.03704	12.963	3.87037	7.12963	12.3148	22.6852	3.51852	6.48148	0	0	8.44444	15.5556	8.44444	15.5556	11.963	22.037	3.51852	6.48148	8.44444	15.5556	8.44444	15.5556	8.44444	15.5556	8.44444	15.5556	0.703704	1.2963	2.11111	3.88889	1.40741	2.59259	11.963	22.037	11.963	22.037	0.351852	0.648148	0.351852	0.648148	0.703704	1.2963	4.57407	8.42593	11.963	22.037
	exp var hmz	29.5556	54.4444	0.351852	0.648148	32.0185	58.9815	16.537	30.463	1.40741	2.59259	1.05556	1.94444	5.27778	9.72222	5.27778	9.72222	7.03704	12.963	1.40741	2.59259	5.27778	9.72222	5.27778	9.72222	5.27778	9.72222	5.27778	9.72222	0	0	0.351852	0.648148	0	0	7.03704	12.963	7.03704	12.963	0	0	0	0	0.351852	0.648148	2.46296	4.53704	6.33333	11.6667
	P / F-test	0.136871		0.0299745	0.017854	0.365444		0.057314		0.0513632		#DIV/0!		0.159767		0.159767		0.568452		0.0513632		0.159767		0.159767		0.159767		0.159767		#DIV/0!		0.755336		#DIV/0!		0.568452		0.568452		#DIV/0!		#DIV/0!		0.432769		0.0260017	0.0225865	0.0416331	0.0404099
	chí2	3.97743		7.01482		2.01328		5.71842		5.93767		#DIV/0!		3.66808		3.66808		1.12968		5.93767		3.66808		3.66808		3.66808		3.66808		#DIV/0!		0.561185		#DIV/0!		1.12968		1.12968		#DIV/0!		#DIV/0!		1.6751		7.29919		6.35772
[truncated: 408 more columns]

## Sheet: NCR3
Position within NCR3 gene (ID 101100052)		-1959		-1808		-1789		-1789		-1785		-1606		-1542		-1542		-1393		-1308		-1265		-1071	B	-907		-831		-734		-554		-524		-483		-482		-471		-168		40		120		126
VAR allele frequency in total		0.0138889		0.0138889		0.162037		0.472222		0.0972222		0.24537		0.0277778		0.0231481		0.0740741		0.00925926		0.0185185		0.0324074		0.0925926		0.00462963		0.0925926		0.0787037		0.0925926		0.0277778		0.0509259		0.0925926		0.0138889		0.087963		0.00462963		0.00462963
VAR allele frequency FC		0		0.0394737		0.197368		0.460526		0.157895		0.223684		0.0394737		0.0263158		0.0789474		0.0131579		0.0263158		0.0131579		0.144737		0		0.144737		0.0657895		0.0921053		0.0394737		0.0526316		0.144737		0		0.0789474		0		0.0131579
VAR allele frequency K		0.0214286		0		0.142857		0.478571		0.0642857		0.257143		0.0214286		0.0214286		0.0714286		0.00714286		0.0142857		0.0428571		0.0642857		0.00714286		0.0642857		0.0857143		0.0928571		0.0214286		0.05		0.0642857		0.0214286		0.0928571		0.00714286		0
REF allele frequency in total		0.986111		0.986111		0.837963		0.527778		0.902778		0.75463		0.972222		0.976852		0.925926		0.990741		0.981481		0.967593		0.907407		0.99537		0.907407		0.921296		0.907407		0.972222		0.949074		0.907407		0.986111		0.912037		0.99537		0.99537
REF allele frequency FC		1		0.960526		0.802632		0.539474		0.842105		0.776316		0.960526		0.973684		0.921053		0.986842		0.973684		0.986842		0.855263		1		0.855263		0.934211		0.907895		0.960526		0.947368		0.855263		1		0.921053		1		0.986842
REF allele frequency K		0.978571		1		0.857143		0.521429		0.935714		0.742857		0.978571		0.978571		0.928571		0.992857		0.985714		0.957143		0.935714		0.992857		0.935714		0.914286		0.907143		0.978571		0.95		0.935714		0.978571		0.907143		0.992857		1
REF								INS/INS				CC		WT/WT		AA		GG				GG		GG										CC										GG
var genotype1		CT		A/DEL		INS/WT		INS/DEL		INS/DEL		CT		A/WT		A/DEL		GT		GA		GA		GA		CT		CG		CT		INS/DEL		C/DEL		ACGTA/WT		CT/TG		GC		TC		G/DEL		CT		TG
var genotype2		TT		DEL/DEL		INS/INS		DEL/DEL		DEL/DEL		TT		AA		DEL/DEL		TT		AA		AA		AA		TT		GG		TT		DEL/DEL		DEL/DEL		INS/INS		TG/TG		CC		CC		DEL/DEL		TT		GG
FC+K	ref hmz	105		105		84		41		91		70		102		103		95		106		105		101		91		107		91		95		91		102		99		91		105		92		107		107
FC		38		35		27		15		29		25		35		36		33		37		37		37		29		38		29		33		32		35		34		29		38		33		38		37
K		67		70		57		26		62		45		67		67		62		69		68		64		62		69		62		62		59		67		65		62		67		59		69		70
FC+K	ref/var htz	3		3		13		32		13		23		6		5		10		2		2		7		14		1		14		9		14		6		7		14		3		13		1		1
FC		0		3		7		11		6		9		3		2		4		1		0		1		7		0		7		5		5		3		4		7		0		4		0		1
K		3		0		6		21		7		14		3		3		6		1		2		6		7		1		7		4		9		3		3		7		3		9		1		0
FC+K	var hmz	0		0		11		35		4		15		0		0		3		0		1		0		3		0		3		4		3		0		2		3		0		3		0		0
FC		0		0		4		12		3		4		0		0		1		0		1		0		2		0		2		0		1		0		0		2		0		1		0		0
K		0		0		7		23		1		11		0		0		2		0		0		0		1		0		1		4		2		0		2		1		0		2		0		0
		FC	K	FC	K	FC	K	FC	K	FC	K	FC	K	FC	K	FC	K	FC	K	FC	K	FC	K	FC	K	FC	K	FC	K	FC	K	FC	K	FC	K	FC	K	FC	K	FC	K	FC	K	FC	K	FC	K	FC	K
REF / VAR allele	VAR allele	0	3	3	0	15	20	35	67	12	9	17	36	3	3	2	3	6	10	1	1	2	2	1	6	11	9	0	1	11	9	5	12	7	13	3	3	4	7	11	9	0	3	6	13	0	1	1	0
	REF allele	76	137	73	140	61	120	41	73	64	131	59	104	73	137	74	137	70	130	75	139	74	138	75	134	65	131	76	139	65	131	71	128	69	127	73	137	72	133	65	131	76	137	70	127	76	139	75	140
	suma	76	140	76	140	76	140	76	140	76	140	76	140	76	140	76	140	76	140	76	140	76	140	76	140	76	140	76	140	76	140	76	140	76	140	76	140	76	140	76	140	76	140	76	140	76	140	76	140
	sum VAR	3		3		35		102		21		53		6		5		16		2		4		7		20		1		20		17		20		6		11		20		3		19		1		1
	sum REF	213		213		181		114		195		163		210		211		200		214		212		209		196		215		196		199		196		210		205		196		213		197		215		215
	sum all	216		216		216		216		216		216		216		216		216		216		216		216		216		216		216		216		216		216		216		216		216		216		216		216
	exp VAR	1.05556	1.94444	1.05556	1.94444	12.3148	22.6852	35.8889	66.1111	7.38889	13.6111	18.6481	34.3519	2.11111	3.88889	1.75926	3.24074	5.62963	10.3704	0.703704	1.2963	1.40741	2.59259	2.46296	4.53704	7.03704	12.963	0.351852	0.648148	7.03704	12.963	5.98148	11.0185	7.03704	12.963	2.11111	3.88889	3.87037	7.12963	7.03704	12.963	1.05556	1.94444	6.68519	12.3148	0.351852	0.648148	0.351852	0.648148
	exp REF	74.9444	138.056	74.9444	138.056	63.6852	117.315	40.1111	73.8889	68.6111	126.389	57.3519	105.648	73.8889	136.111	74.2407	136.759	70.3704	129.63	75.2963	138.704	74.5926	137.407	73.537	135.463	68.963	127.037	75.6481	139.352	68.963	127.037	70.0185	128.981	68.963	127.037	73.8889	136.111	72.1296	132.87	68.963	127.037	74.9444	138.056	69.3148	127.685	75.6481	139.352	75.6481	139.352
	P (two-tailed)	0.198754		0.017918	0.0424425	0.299144		0.799734		0.0265803		0.585255		0.440899		0.819565		0.840309		0.659378		0.531132		0.239147		0.0514161		0.460211		0.0514161		0.603533		0.985475		0.440899		0.933047		0.0514161		0.198754		0.73034		0.460211		0.173705
	chí2 (Pearson)	1.65151		5.60415		1.07801		0.064359		4.91787		0.297816		0.593942		0.0520315		0.0406015		0.19428		0.392226		1.38561		3.79467		0.545382		3.79467		0.269701		0.000331441		0.593942		0.007058		3.79467		1.65151		0.1188		0.545382		1.85067
genotypes		FC	K	FC	K	FC	K	FC	K	FC	K	FC	K	FC	K	FC	K	FC	K	FC	K	FC	K	FC	K	FC	K	FC	K	FC	K	FC	K	FC	K	FC	K	FC	K	FC	K	FC	K	FC	K	FC	K	FC	K
	obs ref hmz	38	67	35	70	27	57	15	26	29	62	25	45	35	67	36	67	33	62	37	69	37	68	37	64	29	62	38	69	29	62	33	62	32	59	35	67	34	65	29	62	38	67	33	59	38	69	37	70
	obs ref/var htz	0	3	3	0	7	6	11	21	6	7	9	14	3	3	2	3	4	6	1	1	0	2	1	6	7	7	0	1	7	7	5	4	5	9	3	3	4	3	7	7	0	3	4	9	0	1	1	0
	obs var hmz	0	0	0	0	4	7	12	23	3	1	4	11	0	0	0	0	1	2	0	0	1	0	0	0	2	1	0	0	2	1	0	4	1	2	0	0	0	2	2	1	0	0	1	2	0	0	0	0
	sum	38	70	38	70	38	70	38	70	38	70	38	70	38	70	38	70	38	70	38	70	38	70	38	70	38	70	38	70	38	70	38	70	38	70	38	70	38	70	38	70	38	70	38	70	38	70	38	70
	sum ref hmz	105		105		84		41		91		70		102		103		95		106		105		101		91		107		91		95		91		102		99		91		105		92		107		107
	sum ref/var htz	3		3		13		32		13		23		6		5		10		2		2		7		14		1		14		9		14		6		7		14		3		13		1		1
	sum var hmz	0		0		11		35		4		15		0		0		3		0		1		0		3		0		3		4		3		0		2		3		0		3		0		0
	sum all	108		108		108		108		108		108		108		108		108		108		108		108		108		108		108		108		108		108		108		108		108		108		108		108
	exp ref hmz	36.9444	68.0556	36.9444	68.0556	29.5556	54.4444	14.4259	26.5741	32.0185	58.9815	24.6296	45.3704	35.8889	66.1111	36.2407	66.7593	33.4259	61.5741	37.2963	68.7037	36.9444	68.0556	35.537	65.463	32.0185	58.9815	37.6481	69.3519	32.0185	58.9815	33.4259	61.5741	32.0185	58.9815	35.8889	66.1111	34.8333	64.1667	32.0185	58.9815	36.9444	68.0556	32.3704	59.6296	37.6481	69.3519	37.6481	69.3519
	exp ref/var htz	1.05556	1.94444	1.05556	1.94444	4.57407	8.42593	11.2593	20.7407	4.57407	8.42593	8.09259	14.9074	2.11111	3.88889	1.75926	3.24074	3.51852	6.48148	0.703704	1.2963	0.703704	1.2963	2.46296	4.53704	4.92593	9.07407	0.351852	0.648148	4.92593	9.07407	3.16667	5.83333	4.92593	9.07407	2.11111	3.88889	2.46296	4.53704	4.92593	9.07407	1.05556	1.94444	4.57407	8.42593	0.351852	0.648148	0.351852	0.648148
	exp var hmz	0	0	0	0	3.87037	7.12963	12.3148	22.6852	1.40741	2.59259	5.27778	9.72222	0	0	0	0	1.05556	1.94444	0	0	0.351852	0.648148	0	0	1.05556	1.94444	0	0	1.05556	1.94444	1.40741	2.59259	1.05556	1.94444	0	0	0.703704	1.2963	1.05556	1.94444	0	0	1.05556	1.94444	0	0	0	0
	P / F-test	#DIV/0!		#DIV/0!		0.311502		0.971964		0.141895		0.725109		#DIV/0!		#DIV/0!		0.94434		#DIV/0!		0.231315		#DIV/0!		0.213293		#DIV/0!		0.213293		0.148273		0.996882		#DIV/0!		0.273025		0.213293		#DIV/0!		0.934929		#DIV/0!		#DIV/0!
	chí2	#DIV/0!		#DIV/0!		2.3327		0.0568739		3.90533		0.642866		#DIV/0!		#DIV/0!		0.114539		#DIV/0!		2.92795		#DIV/0!		3.09018		#DIV/0!		3.09018		3.8174		0.00624639		#DIV/0!		2.59639		3.09018		#DIV/0!		0.134569		#DIV/0!		#DIV/0!
[truncated: 52 more columns]

## Sheet: IFNB1
Position within IFNB1 gene (ID 493849)		-593		-592		-585		-557		-549		-529		-527		-527		-507		-498		-449		-412		-411		-405		-402		-348		-313		-299	B	-277		-253		-245		-90		-17		8
VAR allele frequency in total		0.00462963		0.152778		0.152778		0		0.00462963		0.00462963		0.00462963		0.212963		0.467593		0.0509259		0.398148		0.00462963		0.0185185		0.967593		0.0462963		0.0925926		0.00462963		0.00462963		0.134259		0.00462963		0.00462963		0.00462963		0.00462963		0.00462963
VAR allele frequency FC		0		0.105263		0.105263		0		0		0		0		0.236842		0.355263		0.0921053		0.342105		0		0.0263158		0.947368		0.0921053		0.105263		0		0		0.197368		0		0		0		0		0
VAR allele frequency K		0.00714286		0.178571		0.178571		0		0.00714286		0.00714286		0.00714286		0.2		0.528571		0.0285714		0.428571		0.00714286		0.0142857		0.978571		0.0214286		0.0857143		0.00714286		0.00714286		0.1		0.00714286		0.00714286		0.00714286		0.00714286		0.00714286
REF allele frequency in total		0.99537		0.847222		0.847222		1		0.99537		0.99537		0.99537		0.787037		0.532407		0.949074		0.601852		0.99537		0.981481		0.0324074		0.953704		0.907407		0.99537		0.99537		0.865741		0.99537		0.99537		0.99537		0.99537		0.99537
REF allele frequency FC		1		0.894737		0.894737		1		1		1		1		0.763158		0.644737		0.907895		0.657895		1		0.973684		0.0526316		0.907895		0.894737		1		1		0.802632		1		1		1		1		1
REF allele frequency K		0.992857		0.821429		0.821429		1		0.992857		0.992857		0.992857		0.8		0.471429		0.971429		0.571429		0.992857		0.985714		0.0214286		0.978571		0.914286		0.992857		0.992857		0.9		0.992857		0.992857		0.992857		0.992857		0.992857
REF		C/C		G/G		G/G		A/A		A/A		T/T		WT/WT		A/A		WT/WT		G/G		C/C		WT/WT		T/T		T/T		WT/WT		T/T		T/T		T/T		T/T		A/A		G/G		A/A		G/G		G/G
var genotype1		C/T		G/A		G/A		A/G		A/G		T/C		A/WT		DEL/A		T/WT		G/A		C/A		C/WT		T/C		T/C		INS/WT		T/A		T/C		T/C		T/C		A/C		G/A		A/G		G/A		G/C
var genotype2		T/T		A/A		A/A		G/G		G/G		C/C		A/A		DEL		T/T		A/A		A/A		C/C		C/C		C/C		INS/INS		A/A		C/C		C/C		C/C		C/C		A/A		G/G		A/A		C/C
FC+K	ref hmz	107		86		86		108		107		107		107		71		48		101		65		107		104		3		102		97		107		107		91		107		107		107		107		107
FC		38		31		31		38		38		38		38		23		23		34		25		38		36		2		34		34		38		38		30		38		38		38		38		38
K		69		55		55		70		69		69		69		48		25		67		40		69		68		1		68		63		69		69		61		69		69		69		69		69
FC+K	ref/var htz	1		11		11		0		1		1		1		28		19		3		0		1		4		1		2		2		1		1		5		1		1		1		1		1
FC		0		6		6		0		0		0		0		12		3		1		0		0		2		0		1		0		0		0		1		0		0		0		0		0
K		1		5		5		0		1		1		1		16		16		2		0		1		2		1		1		2		1		1		4		1		1		1		1		1
FC+K	var hmz	0		11		11		0		0		0		0		9		41		4		43		0		0		104		4		9		0		0		12		0		0		0		0		0
FC		0		1		1		0		0		0		0		3		12		3		13		0		0		36		3		4		0		0		7		0		0		0		0		0
K		0		10		10		0		0		0		0		6		29		1		30		0		0		68		1		5		0		0		5		0		0		0		0		0
crc		108		108		108		108		108		108		108		108		108		108		108		108		108		108		108		108		108		108		108		108		108		108		108		108
		FC	K	FC	K	FC	K	FC	K	FC	K	FC	K	FC	K	FC	K	FC	K	FC	K	FC	K	FC	K	FC	K	FC	K	FC	K	FC	K	FC	K	FC	K	FC	K	FC	K	FC	K	FC	K	FC	K	FC	K
REF / VAR allele	VAR allele	0	1	8	25	8	25	0	0	0	1	0	1	0	1	18	28	27	74	7	4	26	60	0	1	2	2	72	137	7	3	8	12	0	1	0	1	15	14	0	1	0	1	0	1	0	1	0	1
	REF allele	76	139	68	115	68	115	76	140	76	139	76	139	76	139	58	112	49	66	69	136	50	80	76	139	74	138	4	3	69	137	68	128	76	139	76	139	61	126	76	139	76	139	76	139	76	139	76	139
	suma	76	140	76	140	76	140	76	140	76	140	76	140	76	140	76	140	76	140	76	140	76	140	76	140	76	140	76	140	76	140	76	140	76	140	76	140	76	140	76	140	76	140	76	140	76	140	76	140
	sum VAR	1		33		33		0		1		1		1		46		101		11		86		1		4		209		10		20		1		1		29		1		1		1		1		1
	sum REF	215		183		183		216		215		215		215		170		115		205		130		215		212		7		206		196		215		215		187		215		215		215		215		215
	sum all	216		216		216		216		216		216		216		216		216		216		216		216		216		216		216		216		216		216		216		216		216		216		216		216
	exp VAR	0.351852	0.648148	11.6111	21.3889	11.6111	21.3889	0	0	0.351852	0.648148	0.351852	0.648148	0.351852	0.648148	16.1852	29.8148	35.537	65.463	3.87037	7.12963	30.2593	55.7407	0.351852	0.648148	1.40741	2.59259	73.537	135.463	3.51852	6.48148	7.03704	12.963	0.351852	0.648148	0.351852	0.648148	10.2037	18.7963	0.351852	0.648148	0.351852	0.648148	0.351852	0.648148	0.351852	0.648148	0.351852	0.648148
	exp REF	75.6481	139.352	64.3889	118.611	64.3889	118.611	76	140	75.6481	139.352	75.6481	139.352	75.6481	139.352	59.8148	110.185	40.463	74.537	72.1296	132.87	45.7407	84.2593	75.6481	139.352	74.5926	137.407	2.46296	4.53704	72.4815	133.519	68.963	127.037	75.6481	139.352	75.6481	139.352	65.7963	121.204	75.6481	139.352	75.6481	139.352	75.6481	139.352	75.6481	139.352	75.6481	139.352
	P (two-tailed)	0.460211		0.152687		0.152687		#DIV/0!		0.460211		0.460211		0.460211		0.527651		0.0147748		0.0425309	0.0544241	0.21508		0.460211		0.531132		0.21619		0.0182406	0.0356216	0.635968		0.460211		0.460211		0.0450215		0.460211		0.460211		0.460211		0.460211		0.460211
	chí2 (Pearson)	0.545382		2.0452		2.0452		#DIV/0!		0.545382		0.545382		0.545382		0.398912		5.94312		4.11395		1.5369		0.545382		0.392226		1.52948		5.57289		0.224054		0.545382		0.545382		4.01783		0.545382		0.545382		0.545382		0.545382		0.545382
genotypes		FC	K	FC	K	FC	K	FC	K	FC	K	FC	K	FC	K	FC	K	FC	K	FC	K	FC	K	FC	K	FC	K	FC	K	FC	K	FC	K	FC	K	FC	K	FC	K	FC	K	FC	K	FC	K	FC	K	FC	K
	obs ref hmz	38	69	31	55	31	55	38	70	38	69	38	69	38	69	23	48	23	25	34	67	25	40	38	69	36	68	2	1	34	68	34	63	38	69	38	69	30	61	38	69	38	69	38	69	38	69	38	69
	obs ref/var htz	0	1	6	5	6	5	0	0	0	1	0	1	0	1	12	16	3	16	1	2	0	0	0	1	2	2	0	1	1	1	0	2	0	1	0	1	1	4	0	1	0	1	0	1	0	1	0	1
	obs var hmz	0	0	1	10	1	10	0	0	0	0	0	0	0	0	3	6	12	29	3	1	13	30	0	0	0	0	36	68	3	1	4	5	0	0	0	0	7	5	0	0	0	0	0	0	0	0	0	0
	sum	38	70	38	70	38	70	38	70	38	70	38	70	38	70	38	70	38	70	38	70	38	70	38	70	38	70	38	70	38	70	38	70	38	70	38	70	38	70	38	70	38	70	38	70	38	70	38	70
	sum ref hmz	107		86		86		108		107		107		107		71		48		101		65		107		104		3		102		97		107		107		91		107		107		107		107		107
	sum ref/var htz	1		11		11		0		1		1		1		28		19		3		0		1		4		1		2		2		1		1		5		1		1		1		1		1
	sum var hmz	0		11		11		0		0		0		0		9		41		4		43		0		0		104		4		9		0		0		12		0		0		0		0		0
	sum all	108		108		108		108		108		108		108		108		108		108		108		108		108		108		108		108		108		108		108		108		108		108		108		108
	exp ref hmz	37.6481	69.3519	30.2593	55.7407	30.2593	55.7407	38	70	37.6481	69.3519	37.6481	69.3519	37.6481	69.3519	24.9815	46.0185	16.8889	31.1111	35.537	65.463	22.8704	42.1296	37.6481	69.3519	36.5926	67.4074	1.05556	1.94444	35.8889	66.1111	34.1296	62.8704	37.6481	69.3519	37.6481	69.3519	32.0185	58.9815	37.6481	69.3519	37.6481	69.3519	37.6481	69.3519	37.6481	69.3519	37.6481	69.3519
	exp ref/var htz	0.351852	0.648148	3.87037	7.12963	3.87037	7.12963	0	0	0.351852	0.648148	0.351852	0.648148	0.351852	0.648148	9.85185	18.1481	6.68519	12.3148	1.05556	1.94444	0	0	0.351852	0.648148	1.40741	2.59259	0.351852	0.648148	0.703704	1.2963	0.703704	1.2963	0.351852	0.648148	0.351852	0.648148	1.75926	3.24074	0.351852	0.648148	0.351852	0.648148	0.351852	0.648148	0.351852	0.648148	0.351852	0.648148
	exp var hmz	0	0	3.87037	7.12963	3.87037	7.12963	0	0	0	0	0	0	0	0	3.16667	5.83333	14.4259	26.5741	1.40741	2.59259	15.1296	27.8704	0	0	0	0	36.5926	67.4074	1.40741	2.59259	3.16667	5.83333	0	0	0	0	4.22222	7.77778	0	0	0	0	0	0	0	0	0	0
	P / F-test	#DIV/0!		0.077295		0.077295		#DIV/0!		#DIV/0!		#DIV/0!		#DIV/0!		0.61303		0.0276633	0.0300386	0.236037		#DIV/0!		#DIV/0!		#DIV/0!		0.394273		0.209474		0.490461		#DIV/0!		#DIV/0!		0.171921		#DIV/0!		#DIV/0!		#DIV/0!		#DIV/0!		#DIV/0!
	chí2	#DIV/0!		5.12025		5.12025		#DIV/0!		#DIV/0!		#DIV/0!		#DIV/0!		0.978684		7.1753		2.88753		#DIV/0!		#DIV/0!		#DIV/0!		1.86142		3.12632		1.42482		#DIV/0!		#DIV/0!		3.52144		#DIV/0!		#DIV/0!		#DIV/0!		#DIV/0!		#DIV/0!
[truncated: 58 more columns]

## Sheet: LAMP5
Position within LAMP5 gene (GeneID:101090601)		-179		-131		-59		5		152		661		779		1151		1338		1455		1456		1703		1799		1929		2041		2156		2166		2171		2299		2354		2359		2370		2381		2382
var allele frequency		0.0188679		0.0188679		0.0283019		0.00471698		0.113208		0.00471698		0.0283019		0.00471698		0.00471698		0.00471698		0.0283019		0.00471698		0.00471698		0.886792		0.0943396		0.353774		0.693396		0.0235849		0.0235849		0.0235849		0.0235849		0.0235849		0.0235849		0.0235849
var allele frequency - FC		0.0131579		0.0131579		0.0131579		0.0131579		0.131579		0.0131579		0.0131579		0.0131579		0.0131579		0.0131579		0.0263158		0.0131579		0.0131579		0.894737		0.0921053		0.368421		0.75		0		0.0131579		0.0131579		0.0131579		0.0131579		0.0131579		0.0131579
var allele frequency - K		0.0220588		0.0220588		0.0367647		0		0.102941		0		0.0367647		0		0		0		0.0294118		0		0		0.882353		0.0955882		0.345588		0.661765		0.0367647		0.0294118		0.0294118		0.0294118		0.0294118		0.0294118		0.0294118
ref allele frequency		0.981132		0.981132		0.971698		0.995283		0.886792		0.995283		0.971698		0.995283		0.995283		0.995283		0.971698		0.995283		0.995283		0.113208		0.90566		0.646226		0.306604		0.976415		0.976415		0.976415		0.976415		0.976415		0.976415		0.976415
ref allele frequency FC		0.986842		0.986842		0.986842		0.986842		0.868421		0.986842		0.986842		0.986842		0.986842		0.986842		0.973684		0.986842		0.986842		0.105263		0.907895		0.631579		0.25		1		0.986842		0.986842		0.986842		0.986842		0.986842		0.986842
ref allele frequency K		0.977941		0.977941		0.963235		1		0.897059		1		0.963235		1		1		1		0.970588		1		1		0.117647		0.904412		0.654412		0.338235		0.963235		0.970588		0.970588		0.970588		0.970588		0.970588		0.970588
REF		GG		GCAGT		GG		TT		CC		TT		CC		CC		GG		CC		AA		CC		GG		AA		GG		AA		AA		GG		C/C		AA		TT		CC		TT		GG
var genotype1		GA		GCAGT/G		GA		TA		CT		TC		CT		CT		GA		CG		AG		CT		GC		AG		GA		AG		AC		GA		C/CG		AG		TC		CG		TC		GT
var genotype2		AA		G/G		AA		AA		TT		CC		TT		TT		AA		GG		GG		TT		CC		GG		AA		GG		CC		AA		CG/CG		GG		CC		GG		CC		TT
ref hmz: FC+K		102		102		101		105		87		105		101		105		105		105		100		105		105		2		88		47		17		102		101		101		101		101		101		101
FC		37		37		37		37		29		37		37		37		37		37		36		37		37		0		31		15		3		38		37		37		37		37		37		37
K		65		65		64		68		58		68		64		68		68		68		64		68		68		2		57		32		14		64		64		64		64		64		64		64
ref/var htz: FC+K		4		4		4		1		14		1		4		1		1		1		6		1		1		20		16		43		31		3		5		5		5		5		5		5
FC		1		1		1		1		8		1		1		1		1		1		2		1		1		8		7		18		13		0		1		1		1		1		1		1
K		3		3		3		0		6		0		3		0		0		0		4		0		0		12		9		25		18		3		4		4		4		4		4		4
var hmz: FC+K		0		0		1		0		5		0		1		0		0		0		0		0		0		84		2		16		58		1		0		0		0		0		0		0
FC		0		0		0		0		1		0		0		0		0		0		0		0		0		30		0		5		22		0		0		0		0		0		0		0
K		0		0		1		0		4		0		1		0		0		0		0		0		0		54		2		11		36		1		0		0		0		0		0		0
crc		106		106		106		106		106		106		106		106		106		106		106		106		106		106		106		106		106		106		106		106		106		106		106		106
		FC	K	FC	K	FC	K	FC	K	FC	K	FC	K	FC	K	FC	K	FC	K	FC	K	FC	K	FC	K	FC	K	FC	K	FC	K	FC	K	FC	K	FC	K	FC	K	FC	K	FC	K	FC	K	FC	K	FC	K
REF / VAR allele	VAR allele	1	3	1	3	1	5	1	0	10	14	1	0	1	5	1	0	1	0	1	0	2	4	1	0	1	0	68	120	7	13	28	47	57	90	0	5	1	4	1	4	1	4	1	4	1	4	1	4
	REF allele	75	133	75	133	75	131	75	136	66	122	75	136	75	131	75	136	75	136	75	136	74	132	75	136	75	136	8	16	69	123	48	89	19	46	76	131	75	132	75	132	75	132	75	132	75	132	75	132
	suma	76	136	76	136	76	136	76	136	76	136	76	136	76	136	76	136	76	136	76	136	76	136	76	136	76	136	76	136	76	136	76	136	76	136	76	136	76	136	76	136	76	136	76	136	76	136	76	136
	sum VAR	4		4		6		1		24		1		6		1		1		1		6		1		1		188		20		75		147		5		5		5		5		5		5		5
	sum REF	208		208		206		211		188		211		206		211		211		211		206		211		211		24		192		137		65		207		207		207		207		207		207		207
	sum all	212		212		212		212		212		212		212		212		212		212		212		212		212		212		212		212		212		212		212		212		212		212		212		212
	exp VAR	1.43396	2.56604	1.43396	2.56604	2.15094	3.84906	0.358491	0.641509	8.60377	15.3962	0.358491	0.641509	2.15094	3.84906	0.358491	0.641509	0.358491	0.641509	0.358491	0.641509	2.15094	3.84906	0.358491	0.641509	0.358491	0.641509	67.3962	120.604	7.16981	12.8302	26.8868	48.1132	52.6981	94.3019	1.79245	3.20755	1.79245	3.20755	1.79245	3.20755	1.79245	3.20755	1.79245	3.20755	1.79245	3.20755	1.79245	3.20755
	exp REF	74.566	133.434	74.566	133.434	73.8491	132.151	75.6415	135.358	67.3962	120.604	75.6415	135.358	73.8491	132.151	75.6415	135.358	75.6415	135.358	75.6415	135.358	73.8491	132.151	75.6415	135.358	75.6415	135.358	8.60377	15.3962	68.8302	123.17	49.1132	87.8868	23.3019	41.6981	74.2075	132.792	74.2075	132.792	74.2075	132.792	74.2075	132.792	74.2075	132.792	74.2075	132.792	74.2075	132.792
	P (two-tailed)	0.647821		0.647821		0.320239		0.17996		0.527975		0.17996		0.320239		0.17996		0.17996		0.17996		0.896284		0.17996		0.17996		0.784924		0.933692		0.738805		0.181484		0.0907167		0.454534		0.454534		0.454534		0.454534		0.454534		0.454534
	chí2 (Pearson)	0.208658		0.208658		0.987972		1.79795		0.398288		1.79795		0.987972		1.79795		1.79795		1.79795		0.0169928		1.79795		1.79795		0.0744791		0.00692241		0.11118		1.78543		2.86161		0.559322		0.559322		0.559322		0.559322		0.559322		0.559322
genotypes		FC	K	FC	K	FC	K	FC	K	FC	K	FC	K	FC	K	FC	K	FC	K	FC	K	FC	K	FC	K	FC	K	FC	K	FC	K	FC	K	FC	K	FC	K	FC	K	FC	K	FC	K	FC	K	FC	K	FC	K
	obs ref hmz	37	65	37	65	37	64	37	68	29	58	37	68	37	64	37	68	37	68	37	68	36	64	37	68	37	68	0	2	31	57	15	32	3	14	38	64	37	64	37	64	37	64	37	64	37	64	37	64
	obs ref/var htz	1	3	1	3	1	3	1	0	8	6	1	0	1	3	1	0	1	0	1	0	2	4	1	0	1	0	8	12	7	9	18	25	13	18	0	3	1	4	1	4	1	4	1	4	1	4	1	4
	obs var hmz	0	0	0	0	0	1	0	0	1	4	0	0	0	1	0	0	0	0	0	0	0	0	0	0	0	0	30	54	0	2	5	11	22	36	0	1	0	0	0	0	0	0	0	0	0	0	0	0
	sum	38	68	38	68	38	68	38	68	38	68	38	68	38	68	38	68	38	68	38	68	38	68	38	68	38	68	38	68	38	68	38	68	38	68	38	68	38	68	38	68	38	68	38	68	38	68	38	68
	sum ref hmz	102		102		101		105		87		105		101		105		105		105		100		105		105		2		88		47		17		102		101		101		101		101		101		101
	sum ref/var htz	4		4		4		1		14		1		4		1		1		1		6		1		1		20		16		43		31		3		5		5		5		5		5		5
	sum var hmz	0		0		1		0		5		0		1		0		0		0		0		0		0		84		2		16		58		1		0		0		0		0		0		0
	sum all	106		106		106		106		106		106		106		106		106		106		106		106		106		106		106		106		106		106		106		106		106		106		106		106
	exp ref hmz	36.566	65.434	36.566	65.434	36.2075	64.7925	37.6415	67.3585	31.1887	55.8113	37.6415	67.3585	36.2075	64.7925	37.6415	67.3585	37.6415	67.3585	37.6415	67.3585	35.8491	64.1509	37.6415	67.3585	37.6415	67.3585	0.716981	1.28302	31.5472	56.4528	16.8491	30.1509	6.09434	10.9057	36.566	65.434	36.2075	64.7925	36.2075	64.7925	36.2075	64.7925	36.2075	64.7925	36.2075	64.7925	36.2075	64.7925
	exp ref/var htz	1.43396	2.56604	1.43396	2.56604	1.43396	2.56604	0.358491	0.641509	5.01887	8.98113	0.358491	0.641509	1.43396	2.56604	0.358491	0.641509	0.358491	0.641509	0.358491	0.641509	2.15094	3.84906	0.358491	0.641509	0.358491	0.641509	7.16981	12.8302	5.73585	10.2642	15.4151	27.5849	11.1132	19.8868	1.07547	1.92453	1.79245	3.20755	1.79245	3.20755	1.79245	3.20755	1.79245	3.20755	1.79245	3.20755	1.79245	3.20755
	exp var hmz	0	0	0	0	0.358491	0.641509	0	0	1.79245	3.20755	0	0	0.358491	0.641509	0	0	0	0	0	0	0	0	0	0	0	0	30.1132	53.8868	0.716981	1.28302	5.73585	10.2642	20.7925	37.2075	0.358491	0.641509	0	0	0	0	0	0	0	0	0	0	0	0
	P / F-test	#DIV/0!		#DIV/0!		0.673484		#DIV/0!		0.169837		#DIV/0!		0.673484		#DIV/0!		#DIV/0!		#DIV/0!		#DIV/0!		#DIV/0!		#DIV/0!		0.530424		0.456862		0.565766		0.216777		0.313024		#DIV/0!		#DIV/0!		#DIV/0!		#DIV/0!		#DIV/0!		#DIV/0!
	chí2	#DIV/0!		#DIV/0!		0.790581		#DIV/0!		3.54584		#DIV/0!		0.790581		#DIV/0!		#DIV/0!		#DIV/0!		#DIV/0!		#DIV/0!		#DIV/0!		1.26816		1.56675		1.13915		3.05777		2.32295		#DIV/0!		#DIV/0!		#DIV/0!		#DIV/0!		#DIV/0!		#DIV/0!
[truncated: 46 more columns]

## Sheet: IFNL1 
Position within IFNL1 gene (GeneID:101091490)		8786		8831		8859		8913		9072		9253		9270		9307		9367		9452		9528		9579		9584		9831		9894		10047		10094		10149		10192		10215		10242		10264		10279		10280
var allele frequency		0.0188679		0.146226		0.00471698		0.820755		0.240566		0.0283019		0.169811		0.0660377		0.0896226		0.59434		0.231132		0.0566038		0.34434		0.641509		0.141509		0.0283019		0.00471698		0.117925		0.0424528		0.0424528		0.117925		0.466981		0.179245		0.0660377
var allele frequency - FC		0.0131579		0.289474		0		0.894737		0.381579		0.0131579		0.105263		0.0131579		0.0394737		0.565789		0.263158		0.105263		0.355263		0.539474		0.105263		0.0131579		0		0.184211		0.0526316		0.0526316		0.197368		0.407895		0.157895		0.0131579
var allele frequency - K		0.0220588		0.0661765		0.00735294		0.779412		0.161765		0.0367647		0.205882		0.0955882		0.117647		0.610294		0.213235		0.0294118		0.338235		0.698529		0.161765		0.0367647		0.00735294		0.0808824		0.0367647		0.0367647		0.0735294		0.5		0.191176		0.0955882
ref allele frequency		0.981132		0.853774		0.995283		0.179245		0.759434		0.971698		0.830189		0.933962		0.910377		0.40566		0.768868		0.943396		0.65566		0.358491		0.858491		0.971698		0.995283		0.882075		0.957547		0.957547		0.882075		0.533019		0.820755		0.933962
ref allele frequency FC		0.986842		0.710526		1		0.105263		0.618421		0.986842		0.894737		0.986842		0.960526		0.434211		0.736842		0.894737		0.644737		0.460526		0.894737		0.986842		1		0.815789		0.947368		0.947368		0.802632		0.592105		0.842105		0.986842
ref allele frequency K		0.977941		0.933824		0.992647		0.220588		0.838235		0.963235		0.794118		0.904412		0.882353		0.389706		0.786765		0.970588		0.661765		0.301471		0.838235		0.963235		0.992647		0.919118		0.963235		0.963235		0.926471		0.5		0.808824		0.904412
REF		TT		CC		AA		TT		GG		CC		GG		AA		GG		AA		CC		TT		AA		CC		CC		TT		GG		GG		CC		GG		GG		CC		GG		CC
var genotype1		TC		CG		AG		TC		GA		CG		GC		AG		GA		AG		CG		TC		AG		CG		CT		TC		GA		GA		CT		GA		GA		CT		GA		CT
var genotype2		CC		GG		GG		CC		AA		GG		CC		GG		AA		GG		GG		CC		GG		GG		TT		CC		AA		AA		TT		AA		AA		TT		AA		TT
FC+K	n - ref hmz	103		79		105		7		66		100		77		94		90		20		68		96		49		18		81		100		105		82		98		98		81		33		74		94
FC		37		20		38		0		17		37		30		37		36		6		20		32		15		9		31		37		38		24		34		34		23		12		27		37
K		66		59		67		7		49		63		47		57		54		14		48		64		34		9		50		63		67		58		64		64		58		21		47		57
FC+K	n - ref/var htz	2		23		1		24		29		6		22		10		13		46		27		8		41		40		20		6		1		23		7		7		25		47		26		10
FC		1		14		0		8		13		1		8		1		1		21		16		4		19		17		6		1		0		14		4		4		15		21		10		1
K		1		9		1		16		16		5		14		9		12		25		11		4		22		23		14		5		1		9		3		3		10		26		16		9
FC+K	n - var hmz	1		4		0		75		11		0		7		2		3		40		11		2		16		48		5		0		0		1		1		1		0		26		6		2
FC		0		4		0		30		8		0		0		0		1		11		2		2		4		12		1		0		0		0		0		0		0		5		1		0
K		1		0		0		45		3		0		7		2		2		29		9		0		12		36		4		0		0		1		1		1		0		21		5		2
crc		106		106		106		106		106		106		106		106		106		106		106		106		106		106		106		106		106		106		106		106		106		106		106		106
		FC	K	FC	K	FC	K	FC	K	FC	K	FC	K	FC	K	FC	K	FC	K	FC	K	FC	K	FC	K	FC	K	FC	K	FC	K	FC	K	FC	K	FC	K	FC	K	FC	K	FC	K	FC	K	FC	K	FC	K
REF / VAR allele	VAR allele	1	3	22	9	0	1	68	106	29	22	1	5	8	28	1	13	3	16	43	83	20	29	8	4	27	46	41	95	8	22	1	5	0	1	14	11	4	5	4	5	15	10	31	68	12	26	1	13
	REF allele	75	133	54	127	76	135	8	30	47	114	75	131	68	108	75	123	73	120	33	53	56	107	68	132	49	90	35	41	68	114	75	131	76	135	62	125	72	131	72	131	61	126	45	68	64	110	75	123
	suma	76	136	76	136	76	136	76	136	76	136	76	136	76	136	76	136	76	136	76	136	76	136	76	136	76	136	76	136	76	136	76	136	76	136	76	136	76	136	76	136	76	136	76	136	76	136	76	136
	sum VAR	4		31		1		174		51		6		36		14		19		126		49		12		73		136		30		6		1		25		9		9		25		99		38		14
	sum REF	208		181		211		38		161		206		176		198		193		86		163		200		139		76		182		206		211		187		203		203		187		113		174		198
	sum all	212		212		212		212		212		212		212		212		212		212		212		212		212		212		212		212		212		212		212		212		212		212		212		212
	exp VAR	1.43396	2.56604	11.1132	19.8868	0.358491	0.641509	62.3774	111.623	18.283	32.717	2.15094	3.84906	12.9057	23.0943	5.01887	8.98113	6.81132	12.1887	45.1698	80.8302	17.566	31.434	4.30189	7.69811	26.1698	46.8302	48.7547	87.2453	10.7547	19.2453	2.15094	3.84906	0.358491	0.641509	8.96226	16.0377	3.22642	5.77358	3.22642	5.77358	8.96226	16.0377	35.4906	63.5094	13.6226	24.3774	5.01887	8.98113
	exp REF	74.566	133.434	64.8868	116.113	75.6415	135.358	13.6226	24.3774	57.717	103.283	73.8491	132.151	63.0943	112.906	70.9811	127.019	69.1887	123.811	30.8302	55.1698	58.434	104.566	71.6981	128.302	49.8302	89.1698	27.2453	48.7547	65.2453	116.755	73.8491	132.151	75.6415	135.358	67.0377	119.962	72.7736	130.226	72.7736	130.226	67.0377	119.962	40.5094	72.4906	62.3774	111.623	70.9811	127.019
	P (two-tailed)	0.647821		1.02075e-05		0.453668		0.035779		0.000329552		0.320239		0.061319		0.0204722		0.056012		0.526818		0.408297		0.0219094	0.0299892	0.802411		0.0205645		0.257676		0.320239		0.453668		0.0252843		0.582664		0.582664		0.00733835		0.197379		0.544597		0.0204722
	chí2 (Pearson)	0.208658		19.4722		0.561472		4.40761		12.8945		0.987972		3.50134		5.37118		3.6517		0.400525		0.683753		5.25296		0.0626139		5.36333		1.2812		0.987972		0.561472		5.00431		0.301948		0.301948		7.18823		1.66167		0.367086		5.37118
genotypes		FC	K	FC	K	FC	K	FC	K	FC	K	FC	K	FC	K	FC	K	FC	K	FC	K	FC	K	FC	K	FC	K	FC	K	FC	K	FC	K	FC	K	FC	K	FC	K	FC	K	FC	K	FC	K	FC	K	FC	K
	obs ref hmz	37	66	20	59	38	67	0	7	17	49	37	63	30	47	37	57	36	54	6	14	20	48	32	64	15	34	9	9	31	50	37	63	38	67	24	58	34	64	34	64	23	58	12	21	27	47	37	57
	obs ref/var htz	1	1	14	9	0	1	8	16	13	16	1	5	8	14	1	9	1	12	21	25	16	11	4	4	19	22	17	23	6	14	1	5	0	1	14	9	4	3	4	3	15	10	21	26	10	16	1	9
	obs var hmz	0	1	4	0	0	0	30	45	8	3	0	0	0	7	0	2	1	2	11	29	2	9	2	0	4	12	12	36	1	4	0	0	0	0	0	1	0	1	0	1	0	0	5	21	1	5	0	2
	sum	38	68	38	68	38	68	38	68	38	68	38	68	38	68	38	68	38	68	38	68	38	68	38	68	38	68	38	68	38	68	38	68	38	68	38	68	38	68	38	68	38	68	38	68	38	68	38	68
	sum ref hmz	103		79		105		7		66		100		77		94		90		20		68		96		49		18		81		100		105		82		98		98		81		33		74		94
	sum ref/var htz	2		23		1		24		29		6		22		10		13		46		27		8		41		40		20		6		1		23		7		7		25		47		26		10
	sum var hmz	1		4		0		75		11		0		7		2		3		40		11		2		16		48		5		0		0		1		1		1		0		26		6		2
	sum all	106		106		106		106		106		106		106		106		106		106		106		106		106		106		106		106		106		106		106		106		106		106		106		106
	exp ref hmz	36.9245	66.0755	28.3208	50.6792	37.6415	67.3585	2.50943	4.49057	23.6604	42.3396	35.8491	64.1509	27.6038	49.3962	33.6981	60.3019	32.2642	57.7358	7.16981	12.8302	24.3774	43.6226	34.4151	61.5849	17.566	31.434	6.45283	11.5472	29.0377	51.9623	35.8491	64.1509	37.6415	67.3585	29.3962	52.6038	35.1321	62.8679	35.1321	62.8679	29.0377	51.9623	11.8302	21.1698	26.5283	47.4717	33.6981	60.3019
	exp ref/var htz	0.716981	1.28302	8.24528	14.7547	0.358491	0.641509	8.60377	15.3962	10.3962	18.6038	2.15094	3.84906	7.88679	14.1132	3.58491	6.41509	4.66038	8.33962	16.4906	29.5094	9.67925	17.3208	2.86792	5.13208	14.6981	26.3019	14.3396	25.6604	7.16981	12.8302	2.15094	3.84906	0.358491	0.641509	8.24528	14.7547	2.50943	4.49057	2.50943	4.49057	8.96226	16.0377	16.8491	30.1509	9.32075	16.6792	3.58491	6.41509
	exp var hmz	0.358491	0.641509	1.43396	2.56604	0	0	26.8868	48.1132	3.9434	7.0566	0	0	2.50943	4.49057	0.716981	1.28302	1.07547	1.92453	14.3396	25.6604	3.9434	7.0566	0.716981	1.28302	5.73585	10.2642	17.2075	30.7925	1.79245	3.20755	0	0	0	0	0.358491	0.641509	0.358491	0.641509	0.358491	0.641509	0	0	9.32075	16.6792	2.15094	3.84906	0.716981	1.28302
	P / F-test	0.693082		0.000181397	9.5461e-05	#DIV/0!		0.103326		0.00539588	0.00629438	#DIV/0!		0.120119		0.103965		0.0756187		0.179768		0.0102938	0.0106109	0.103326		0.185825		0.0910186		0.59145		#DIV/0!		#DIV/0!		0.0152687	0.00939726	0.368647		0.368647		#DIV/0!		0.0944141		0.591483		0.103965
	chí2	0.733213		17.2296		#DIV/0!		4.53973		10.4442		#DIV/0!		4.23855		4.5274		5.1641		3.43218		9.15242		4.53973		3.3659		4.79338		1.05036		#DIV/0!		#DIV/0!		8.3639		1.99583		1.99583		#DIV/0!		4.72013		1.05025		4.5274
[truncated: 16 more columns]

## Sheet: IFNLR1
Position within IFNLR1 gene (GeneID:101097499)		952		955		966		1112		1146		1267		1268		1408		1432		1698		1803		2032		2160		2493		2597		2638		2665		2719		2744		2788		3041		3149		3229		3652
var allele frequency		0.200935		0.154206		0.219626		0.200935		0.046729		0.0140187		0.0140187		0.0934579		0.046729		0.046729		0.200935		0.0934579		0.046729		0.247664		0.046729		0.046729		0.154206		0.247664		0.247664		0.00934579		0.046729		0.200935		0.0327103		0.00934579
var allele frequency - FC		0.223684		0.184211		0.421053		0.236842		0.0526316		0		0		0.0921053		0.0394737		0.0394737		0.223684		0.0921053		0.0526316		0.276316		0.0526316		0.0526316		0.184211		0.276316		0.276316		0.0263158		0.0394737		0.223684		0.0526316		0.0263158
var allele frequency - K		0.188406		0.137681		0.108696		0.181159		0.0434783		0.0217391		0.0217391		0.0942029		0.0507246		0.0507246		0.188406		0.0942029		0.0434783		0.231884		0.0434783		0.0434783		0.137681		0.231884		0.231884		0		0.0507246		0.188406		0.0217391		0
ref allele frequency		0.799065		0.845794		0.780374		0.799065		0.953271		0.985981		0.985981		0.906542		0.953271		0.953271		0.799065		0.906542		0.953271		0.752336		0.953271		0.953271		0.845794		0.752336		0.752336		0.990654		0.953271		0.799065		0.96729		0.990654
ref allele frequency FC		0.776316		0.815789		0.578947		0.763158		0.947368		1		1		0.907895		0.960526		0.960526		0.776316		0.907895		0.947368		0.723684		0.947368		0.947368		0.815789		0.723684		0.723684		0.973684		0.960526		0.776316		0.947368		0.973684
ref allele frequency K		0.811594		0.862319		0.891304		0.818841		0.956522		0.978261		0.978261		0.905797		0.949275		0.949275		0.811594		0.905797		0.956522		0.768116		0.956522		0.956522		0.862319		0.768116		0.768116		1		0.949275		0.811594		0.978261		1
REF		GG		TT		CC		AA		GG		GG		GG		GG		AA		AA		TT		AA		GG		TT		CC		AA		CC		AA		AA		GG		GG		GG		GG		CC
var genotype1		GA		TG		CA		AT		GA		G;GT		GC		GA		AC		AG		TC		AG		GA		TC		CG		AG		CA		AG		AG		GA		GA		GA		GA		CT
var genotype2		AA		GG		AA		TT		AA		GT;GT		CC		AA		CC		GG		CC		GG		AA		CC		GG		GG		AA		GG		GG		AA		AA		AA		AA		TT
FC+K	n - ref hmz	67		76		68		68		98		105		105		89		98		98		67		89		98		59		98		98		76		59		59		105		98		67		100		105
FC		22		25		13		22		34		38		38		31		35		35		22		31		34		19		34		34		25		19		19		36		35		22		34		36
K		45		51		55		46		64		67		67		58		63		63		45		58		64		40		64		64		51		40		40		69		63		45		66		69
FC+K	n - ref/var htz	37		29		31		35		8		1		1		16		8		8		37		16		8		43		8		8		29		43		43		2		8		37		7		2
FC		15		12		18		14		4		0		0		7		3		3		15		7		4		17		4		4		12		17		17		2		3		15		4		2
K		22		17		13		21		4		1		1		9		5		5		22		9		4		26		4		4		17		26		26		0		5		22		3		0
FC+K	n - var hmz	3		2		8		4		1		1		1		2		1		1		3		2		1		5		1		1		2		5		5		0		1		3		0		0
FC		1		1		7		2		0		0		0		0		0		0		1		0		0		2		0		0		1		2		2		0		0		1		0		0
K		2		1		1		2		1		1		1		2		1		1		2		2		1		3		1		1		1		3		3		0		1		2		0		0
		FC	K	FC	K	FC	K	FC	K	FC	K	FC	K	FC	K	FC	K	FC	K	FC	K	FC	K	FC	K	FC	K	FC	K	FC	K	FC	K	FC	K	FC	K	FC	K	FC	K	FC	K	FC	K	FC	K	FC	K
REF / VAR allele	VAR allele	17	26	14	19	32	15	18	25	4	6	0	3	0	3	7	13	3	7	3	7	17	26	7	13	4	6	21	32	4	6	4	6	14	19	21	32	21	32	2	0	3	7	17	26	4	3	2	0
	REF allele	59	112	62	119	44	123	58	113	72	132	76	135	76	135	69	125	73	131	73	131	59	112	69	125	72	132	55	106	72	132	72	132	62	119	55	106	55	106	74	138	73	131	59	112	72	135	74	138
	suma	76	138	76	138	76	138	76	138	76	138	76	138	76	138	76	138	76	138	76	138	76	138	76	138	76	138	76	138	76	138	76	138	76	138	76	138	76	138	76	138	76	138	76	138	76	138	76	138
	sum VAR	43		33		47		43		10		3		3		20		10		10		43		20		10		53		10		10		33		53		53		2		10		43		7		2
	sum REF	171		181		167		171		204		211		211		194		204		204		171		194		204		161		204		204		181		161		161		212		204		171		207		212
	sum all	214		214		214		214		214		214		214		214		214		214		214		214		214		214		214		214		214		214		214		214		214		214		214		214
	exp VAR	15.271	27.729	11.7196	21.2804	16.6916	30.3084	15.271	27.729	3.5514	6.4486	1.06542	1.93458	1.06542	1.93458	7.1028	12.8972	3.5514	6.4486	3.5514	6.4486	15.271	27.729	7.1028	12.8972	3.5514	6.4486	18.8224	34.1776	3.5514	6.4486	3.5514	6.4486	11.7196	21.2804	18.8224	34.1776	18.8224	34.1776	0.71028	1.28972	3.5514	6.4486	15.271	27.729	2.48598	4.51402	0.71028	1.28972
	exp REF	60.729	110.271	64.2804	116.72	59.3084	107.692	60.729	110.271	72.4486	131.551	74.9346	136.065	74.9346	136.065	68.8972	125.103	72.4486	131.551	72.4486	131.551	60.729	110.271	68.8972	125.103	72.4486	131.551	57.1776	103.822	72.4486	131.551	72.4486	131.551	64.2804	116.72	57.1776	103.822	57.1776	103.822	75.2897	136.71	72.4486	131.551	60.729	110.271	73.514	133.486	75.2897	136.71
	P (two-tailed)	0.537661		0.367082		1.27791e-07		0.330633		0.761425		0.195502		0.195502		0.959763		0.709009		0.709009		0.537661		0.959763		0.761425		0.471154		0.761425		0.761425		0.367082		0.471154		0.471154		0.0555387		0.709009		0.537661		0.224051		0.0555387
	chí2 (Pearson)	0.379892		0.81352		27.8994		0.946416		0.0921793		1.67566		1.67566		0.00254528		0.139269		0.139269		0.379892		0.00254528		0.0921793		0.519268		0.0921793		0.0921793		0.81352		0.519268		0.519268		3.66584		0.139269		0.379892		1.47823		3.66584
genotypes		FC	K	FC	K	FC	K	FC	K	FC	K	FC	K	FC	K	FC	K	FC	K	FC	K	FC	K	FC	K	FC	K	FC	K	FC	K	FC	K	FC	K	FC	K	FC	K	FC	K	FC	K	FC	K	FC	K	FC	K
	obs ref hmz	22	45	25	51	13	55	22	46	34	64	38	67	38	67	31	58	35	63	35	63	22	45	31	58	34	64	19	40	34	64	34	64	25	51	19	40	19	40	36	69	35	63	22	45	34	66	36	69
	obs ref/var htz	15	22	12	17	18	13	14	21	4	4	0	1	0	1	7	9	3	5	3	5	15	22	7	9	4	4	17	26	4	4	4	4	12	17	17	26	17	26	2	0	3	5	15	22	4	3	2	0
	obs var hmz	1	2	1	1	7	1	2	2	0	1	0	1	0	1	0	2	0	1	0	1	1	2	0	2	0	1	2	3	0	1	0	1	1	1	2	3	2	3	0	0	0	1	1	2	0	0	0	0
	sum	38	69	38	69	38	69	38	69	38	69	38	69	38	69	38	69	38	69	38	69	38	69	38	69	38	69	38	69	38	69	38	69	38	69	38	69	38	69	38	69	38	69	38	69	38	69	38	69
	sum ref hmz	67		76		68		68		98		105		105		89		98		98		67		89		98		59		98		98		76		59		59		105		98		67		100		105
	sum ref/var htz	37		29		31		35		8		1		1		16		8		8		37		16		8		43		8		8		29		43		43		2		8		37		7		2
	sum var hmz	3		2		8		4		1		1		1		2		1		1		3		2		1		5		1		1		2		5		5		0		1		3		0		0
	sum all	107		107		107		107		107		107		107		107		107		107		107		107		107		107		107		107		107		107		107		107		107		107		107		107
	exp ref hmz	23.7944	43.2056	26.9907	49.0093	24.1495	43.8505	24.1495	43.8505	34.8037	63.1963	37.2897	67.7103	37.2897	67.7103	31.6075	57.3925	34.8037	63.1963	34.8037	63.1963	23.7944	43.2056	31.6075	57.3925	34.8037	63.1963	20.9533	38.0467	34.8037	63.1963	34.8037	63.1963	26.9907	49.0093	20.9533	38.0467	20.9533	38.0467	37.2897	67.7103	34.8037	63.1963	23.7944	43.2056	35.514	64.486	37.2897	67.7103
	exp ref/var htz	13.1402	23.8598	10.2991	18.7009	11.0093	19.9907	12.4299	22.5701	2.84112	5.15888	0.35514	0.64486	0.35514	0.64486	5.68224	10.3178	2.84112	5.15888	2.84112	5.15888	13.1402	23.8598	5.68224	10.3178	2.84112	5.15888	15.271	27.729	2.84112	5.15888	2.84112	5.15888	10.2991	18.7009	15.271	27.729	15.271	27.729	0.71028	1.28972	2.84112	5.15888	13.1402	23.8598	2.48598	4.51402	0.71028	1.28972
	exp var hmz	1.06542	1.93458	0.71028	1.28972	2.84112	5.15888	1.42056	2.57944	0.35514	0.64486	0.35514	0.64486	0.35514	0.64486	0.71028	1.28972	0.35514	0.64486	0.35514	0.64486	1.06542	1.93458	0.71028	1.28972	0.35514	0.64486	1.7757	3.2243	0.35514	0.64486	0.35514	0.64486	0.71028	1.28972	1.7757	3.2243	1.7757	3.2243	0	0	0.35514	0.64486	1.06542	1.93458	0	0	0	0
	P / F-test	0.731882		0.654897		5.27108e-06	3.65085e-06	0.615462		0.518784		0.570516		0.570516		0.450802		0.753437		0.753437		0.731882		0.450802		0.518784		0.729841		0.518784		0.518784		0.654897		0.729841		0.729841		#DIV/0!		0.753437		0.731882		#DIV/0!		#DIV/0!
	chí2	0.624271		0.846555		24.3065		0.970763		1.31254		1.12243		1.12243		1.59345		0.566219		0.566219		0.624271		1.59345		1.31254		0.629857		1.31254		1.31254		0.846555		0.629857		0.629857		#DIV/0!		0.566219		0.624271		#DIV/0!		#DIV/0!
[truncated: 158 more columns]

## Sheet: PSCK2
Position within PCSK2 gene (GeneID:101098130)			144847		144920		144936		144944		145187		145391		145430		145435		145719		145727		145739		145896		145908		145945		145994		146055		146080		146161		146171		146207		146286		146314		146354		146414
var allele frequency			0.278351		0.28866		0.134021		0.731959		0.159794		0.0154639		0.139175		0.134021		0.14433		0.134021		0.128866		0.0360825		0.57732		0.14433		0.0515464		0.360825		0.128866		0.0360825		0.0773196		0.123711		0.118557		0.0412371		0.57732		0.00515464
var allele frequency - FC			0.3		0.3		0.0833333		0.733333		0.0666667		0		0.0833333		0.0833333		0.216667		0.0833333		0.0833333		0.05		0.616667		0.216667		0		0.433333		0.0833333		0		0.0833333		0.0833333		0.2		0.05		0.616667		0
var allele frequency - K			0.268657		0.283582		0.156716		0.731343		0.201493		0.0223881		0.164179		0.156716		0.11194		0.156716		0.149254		0.0298507		0.559701		0.11194		0.0746269		0.328358		0.149254		0.0522388		0.0746269		0.141791		0.0820896		0.0373134		0.559701		0.00746269
ref allele frequency			0.721649		0.71134		0.865979		0.268041		0.840206		0.984536		0.860825		0.865979		0.85567		0.865979		0.871134		0.963918		0.42268		0.85567		0.948454		0.639175		0.871134		0.963918		0.92268		0.876289		0.881443		0.958763		0.42268		0.994845
ref allele frequency FC			0.7		0.7		0.916667		0.266667		0.933333		1		0.916667		0.916667		0.783333		0.916667		0.916667		0.95		0.383333		0.783333		1		0.566667		0.916667		1		0.916667		0.916667		0.8		0.95		0.383333		1
ref allele frequency K			0.731343		0.716418		0.843284		0.268657		0.798507		0.977612		0.835821		0.843284		0.88806		0.843284		0.850746		0.970149		0.440299		0.88806		0.925373		0.671642		0.850746		0.947761		0.925373		0.858209		0.91791		0.962687		0.440299		0.992537
REF			AA		AA		CC		CC		GG		GG		TT		TT		AA		CC		AA		GG		TT		GG		TT		GG		TT		AA		GG		GG		GG		CC		TT		AA
var genotype1			AG		AG		CG		CT		GA		GA		TA		TC		AG		CG		AG		GA		TA		GC		TC		GA		TA		AC		GA		GA		GT		CT		TG		AG
var genotype2			GG		GG		GG		TT		AA		AA		AA		CC		GG		GG		GG		AA		AA		CC		CC		AA		AA		CC		AA		AA		TT		TT		GG		GG
FC+K	n - ref hmz		52		50		73		8		71		94		72		73		71		73		74		91		20		71		87		40		74		92		83		75		76		90		20		96
FC	n - ref hmz		14		14		25		2		26		30		25		25		19		25		25		27		5		19		30		10		25		30		25		25		19		27		5		30
K	n - ref hmz		38		36		48		6		45		64		47		48		52		48		49		64		15		52		57		30		49		62		58		50		57		63		15		66
FC+K	n - ref/var htz		36		38		22		36		21		3		23		22		24		22		21		5		42		24		10		44		21		3		13		20		19		6		42		1
FC	n - ref/var htz		14		14		5		12		4		0		5		5		9		5		5		3		13		9		0		14		5		0		5		5		10		3		13		0
K	n - ref/var htz		22		24		17		24		17		3		18		17		15		17		16		2		29		15		10		30		16		3		8		15		9		3		29		1
FC+K	n - var hmz		9		9		2		53		5		0		2		2		2		2		2		1		35		2		0		13		2		2		1		2		2		1		35		0
FC	n - var hmz		2		2		0		16		0		0		0		0		2		0		0		0		12		2		0		6		0		0		0		0		1		0		12		0
K	n - var hmz		7		7		2		37		5		0		2		2		0		2		2		1		23		0		0		7		2		2		1		2		1		1		23		0
crc			97		97		97		97		97		97		97		97		97		97		97		97		97		97		97		97		97		97		97		97		97		97		97		97
			FC	K	FC	K	FC	K	FC	K	FC	K	FC	K	FC	K	FC	K	FC	K	FC	K	FC	K	FC	K	FC	K	FC	K	FC	K	FC	K	FC	K	FC	K	FC	K	FC	K	FC	K	FC	K	FC	K	FC
	REF / VAR allele	VAR allele	18	36	18	38	5	21	44	98	4	27	0	3	5	22	5	21	13	15	5	21	5	20	3	4	37	75	13	15	0	10	26	44	5	20	0	7	5	10	5	19	12	11	3	5	37	75	0
		REF allele	42	98	42	96	55	113	16	36	56	107	60	131	55	112	55	113	47	119	55	113	55	114	57	130	23	59	47	119	60	124	34	90	55	114	60	127	55	124	55	115	48	123	57	129	23	59	60
		suma	60	134	60	134	60	134	60	134	60	134	60	134	60	134	60	134	60	134	60	134	60	134	60	134	60	134	60	134	60	134	60	134	60	134	60	134	60	134	60	134	60	134	60	134	60	134	60
		sum VAR	54		56		26		142		31		3		27		26		28		26		25		7		112		28		10		70		25		7		15		24		23		8		112		1
		sum REF	140		138		168		52		163		191		167		168		166		168		169		187		82		166		184		124		169		187		179		170		171		186		82		193
		sum all	194		194		194		194		194		194		194		194		194		194		194		194		194		194		194		194		194		194		194		194		194		194		194		194
		exp VAR	16.701	37.299	17.3196	38.6804	8.04124	17.9588	43.9175	98.0825	9.58763	21.4124	0.927835	2.07216	8.35052	18.6495	8.04124	17.9588	8.65979	19.3402	8.04124	17.9588	7.73196	17.268	2.16495	4.83505	34.6392	77.3608	8.65979	19.3402	3.09278	6.90722	21.6495	48.3505	7.73196	17.268	2.16495	4.83505	4.63918	10.3608	7.42268	16.5773	7.1134	15.8866	2.47423	5.52577	34.6392	77.3608	0.309278
		exp REF	43.299	96.701	42.6804	95.3196	51.9588	116.041	16.0825	35.9175	50.4124	112.588	59.0722	131.928	51.6495	115.351	51.9588	116.041	51.3402	114.66	51.9588	116.041	52.268	116.732	57.8351	129.165	25.3608	56.6392	51.3402	114.66	56.9072	127.093	38.3505	85.6495	52.268	116.732	57.8351	129.165	55.3608	123.639	52.5773	117.423	52.8866	118.113	57.5258	128.474	25.3608	56.6392	59.6907
		P (two-tailed)	0.652561		0.815571		0.165532		0.976926		0.0178461		0.242779		0.132672		0.165532		0.0550532		0.165532		0.205303		0.486721		0.457861		0.0550532		0.0297971	0.0329083	0.159368		0.205303		0.0713513		0.833789		0.253045		0.0188687		0.68126		0.457861		0.502296
		chí2 (Pearson)	0.202687		0.0544034		1.92295		0.000836554		5.61119		1.36438		2.26096		1.92295		3.68047		1.92295		1.60425		0.483767		0.551118		3.68047		4.72096		1.98021		1.60425		3.25166		0.0440349		1.30642		5.51364		0.168711		0.551118		0.450081
	genotypes		FC	K	FC	K	FC	K	FC	K	FC	K	FC	K	FC	K	FC	K	FC	K	FC	K	FC	K	FC	K	FC	K	FC	K	FC	K	FC	K	FC	K	FC	K	FC	K	FC	K	FC	K	FC	K	FC	K	FC
		obs ref hmz	14	38	14	36	25	48	2	6	26	45	30	64	25	47	25	48	19	52	25	48	25	49	27	64	5	15	19	52	30	57	10	30	25	49	30	62	25	58	25	50	19	57	27	63	5	15	30
		obs ref/var htz	14	22	14	24	5	17	12	24	4	17	0	3	5	18	5	17	9	15	5	17	5	16	3	2	13	29	9	15	0	10	14	30	5	16	0	3	5	8	5	15	10	9	3	3	13	29	0
		obs var hmz	2	7	2	7	0	2	16	37	0	5	0	0	0	2	0	2	2	0	0	2	0	2	0	1	12	23	2	0	0	0	6	7	0	2	0	2	0	1	0	2	1	1	0	1	12	23	0
		sum	30	67	30	67	30	67	30	67	30	67	30	67	30	67	30	67	30	67	30	67	30	67	30	67	30	67	30	67	30	67	30	67	30	67	30	67	30	67	30	67	30	67	30	67	30	67	30
		sum ref hmz	52		50		73		8		71		94		72		73		71		73		74		91		20		71		87		40		74		92		83		75		76		90		20		96
		sum ref/var htz	36		38		22		36		21		3		23		22		24		22		21		5		42		24		10		44		21		3		13		20		19		6		42		1
		sum var hmz	9		9		2		53		5		0		2		2		2		2		2		1		35		2		0		13		2		2		1		2		2		1		35		0
		sum all	97		97		97		97		97		97		97		97		97		97		97		97		97		97		97		97		97		97		97		97		97		97		97		97
		exp ref hmz	16.0825	35.9175	15.4639	34.5361	22.5773	50.4227	2.47423	5.52577	21.9588	49.0412	29.0722	64.9278	22.268	49.732	22.5773	50.4227	21.9588	49.0412	22.5773	50.4227	22.8866	51.1134	28.1443	62.8557	6.18557	13.8144	21.9588	49.0412	26.9072	60.0928	12.3711	27.6289	22.8866	51.1134	28.4536	63.5464	25.6701	57.3299	23.1959	51.8041	23.5052	52.4948	27.8351	62.1649	6.18557	13.8144	29.6907
		exp ref/var htz	11.134	24.866	11.7526	26.2474	6.80412	15.1959	11.134	24.866	6.49485	14.5052	0.927835	2.07216	7.1134	15.8866	6.80412	15.1959	7.42268	16.5773	6.80412	15.1959	6.49485	14.5052	1.54639	3.45361	12.9897	29.0103	7.42268	16.5773	3.09278	6.90722	13.6082	30.3918	6.49485	14.5052	0.927835	2.07216	4.02062	8.97938	6.18557	13.8144	5.87629	13.1237	1.85567	4.14433	12.9897	29.0103	0.309278
		exp var hmz	2.78351	6.21649	2.78351	6.21649	0.618557	1.38144	16.3918	36.6082	1.54639	3.45361	0	0	0.618557	1.38144	0.618557	1.38144	0.618557	1.38144	0.618557	1.38144	0.618557	1.38144	0.309278	0.690722	10.8247	24.1753	0.618557	1.38144	0	0	4.02062	8.97938	0.618557	1.38144	0.618557	1.38144	0.309278	0.690722	0.618557	1.38144	0.618557	1.38144	0.309278	0.690722	10.8247	24.1753	0
		P / F-test	0.411121		0.564922		0.374476		0.885742		0.0952259		#DIV/0!		0.318254		0.374476		0.0630043		0.374476		0.432539		0.287462		0.773474		0.0630043		#DIV/0!		0.352558		0.432539		0.307205		0.664157		0.489766		0.0555693		0.471029		0.773474		#DIV/0!
		chí2	1.77774		1.14213		1.96445		0.242659		4.70301		#DIV/0!		2.28981		1.96445		5.52911		1.96445		1.67617		2.49333		0.513725		5.52911		#DIV/0!		2.08508		1.67617		2.36048		0.818475		1.42765		5.78025		1.50567		0.513725		#DIV/0!
[truncated: 113 more columns]

## Sheet: PAK5
Position within PAK5 gene (GeneID:101091011)		217107		217109		217111		217112		217312		217472		217503		217591		217600		217612		217698		217717		217850		217964		217970		218111		218122		218235		218279		218488		218561		218609		218614		218772
var allele frequency		0.141509		0.0046729		0.0046729		0.0046729		0.0046729		0.247664		0.0934579		0.0140187		0.0514019		0.0514019		0.257009		0.257009		0.00934579		0.560748		0.00934579		0.00934579		0.0140187		0.00934579		0.00934579		0.154206		0.00934579		0.411215		0.420561		0.0046729
var allele frequency - FC		0.243243		0.0131579		0.0131579		0.0131579		0.0131579		0.328947		0.144737		0.0263158		0.0657895		0.105263		0.328947		0.328947		0.0263158		0.407895		0.0263158		0.0263158		0.0394737		0.0263158		0.0263158		0.184211		0.0263158		0.513158		0.539474		0.0131579
var allele frequency - K		0.0869565		0		0		0		0		0.202899		0.0652174		0.00724638		0.0434783		0.0217391		0.217391		0.217391		0		0.644928		0		0		0		0		0		0.137681		0		0.355072		0.355072		0
ref allele frequency		0.858491		0.995327		0.995327		0.995327		0.995327		0.752336		0.906542		0.985981		0.948598		0.948598		0.742991		0.742991		0.990654		0.439252		0.990654		0.990654		0.985981		0.990654		0.990654		0.845794		0.990654		0.588785		0.579439		0.995327
ref allele frequency FC		0.756757		0.986842		0.986842		0.986842		0.986842		0.671053		0.855263		0.973684		0.934211		0.894737		0.671053		0.671053		0.973684		0.592105		0.973684		0.973684		0.960526		0.973684		0.973684		0.815789		0.973684		0.486842		0.460526		0.986842
ref allele frequency K		0.913043		1		1		1		1		0.797101		0.934783		0.992754		0.956522		0.978261		0.782609		0.782609		1		0.355072		1		1		1		1		1		0.862319		1		0.644928		0.644928		1
REF		GG		GG		AA		TT		GG		CC		AA		GG		GG		GG		AA		CC		GG		AA		TATAATGCCTGCAACAGTGTTTTTCAGGGTTC		GG		GG		CC		CC		TT		TT		AA		GG		AA
var genotype1		GA		GC		AC		T/TGTC		GA		CT		AG		GT		GA		GA		AG		CA		GA		AG		TATAATGCCTGCAACAGTGTTTTTCAGGGTTC/T		GA		GA		CT		CT		TC		TC		AG		GA		AG
var genotype2		AA		CC		CC		TGTC/TGTC		AA		TT		GG		TT		AA		AA		GG		AA		AA		GG		TT		AA		AA		TT		TT		CC		CC		GG		AA		GG
FC+K	n - ref hmz	81		106		106		106		106		63		92		104		99		96		62		62		105		25		105		105		104		105		105		78		105		41		40		106
FC		22		37		37		37		37		17		30		36		35		30		17		17		36		14		36		36		35		36		36		25		36		10		9		37
K		59		69		69		69		69		46		62		68		64		66		45		45		69		11		69		69		69		69		69		53		69		31		31		69
FC+K	n - ref/var htz	20		1		1		1		1		35		10		3		5		11		35		35		2		44		2		2		3		2		2		25		2		44		44		1
FC		12		1		1		1		1		17		5		2		1		8		17		17		2		17		2		2		3		2		2		12		2		17		17		1
K		8		0		0		0		0		18		5		1		4		3		18		18		0		27		0		0		0		0		0		13		0		27		27		0
FC+K	n - var hmz	5		0		0		0		0		9		5		0		3		0		10		10		0		38		0		0		0		0		0		4		0		22		23		0
FC		3		0		0		0		0		4		3		0		2		0		4		4		0		7		0		0		0		0		0		1		0		11		12		0
K		2		0		0		0		0		5		2		0		1		0		6		6		0		31		0		0		0		0		0		3		0		11		11		0
crc		106		107		107		107		107		107		107		107		107		107		107		107		107		107		107		107		107		107		107		107		107		107		107		107
		FC	K	FC	K	FC	K	FC	K	FC	K	FC	K	FC	K	FC	K	FC	K	FC	K	FC	K	FC	K	FC	K	FC	K	FC	K	FC	K	FC	K	FC	K	FC	K	FC	K	FC	K	FC	K	FC	K	FC	K
REF / VAR allele	VAR allele	18	12	1	0	1	0	1	0	1	0	25	28	11	9	2	1	5	6	8	3	25	30	25	30	2	0	31	89	2	0	2	0	3	0	2	0	2	0	14	19	2	0	39	49	41	49	1	0
	REF allele	56	126	75	138	75	138	75	138	75	138	51	110	65	129	74	137	71	132	68	135	51	108	51	108	74	138	45	49	74	138	74	138	73	138	74	138	74	138	62	119	74	138	37	89	35	89	75	138
	suma	74	138	76	138	76	138	76	138	76	138	76	138	76	138	76	138	76	138	76	138	76	138	76	138	76	138	76	138	76	138	76	138	76	138	76	138	76	138	76	138	76	138	76	138	76	138	76	138
	sum VAR	30		1		1		1		1		53		20		3		11		11		55		55		2		120		2		2		3		2		2		33		2		88		90		1
	sum REF	182		213		213		213		213		161		194		211		203		203		159		159		212		94		212		212		211		212		212		181		212		126		124		213
	sum all	212		214		214		214		214		214		214		214		214		214		214		214		214		214		214		214		214		214		214		214		214		214		214		214
	exp VAR	10.4717	19.5283	0.35514	0.64486	0.35514	0.64486	0.35514	0.64486	0.35514	0.64486	18.8224	34.1776	7.1028	12.8972	1.06542	1.93458	3.90654	7.09346	3.90654	7.09346	19.5327	35.4673	19.5327	35.4673	0.71028	1.28972	42.6168	77.3832	0.71028	1.28972	0.71028	1.28972	1.06542	1.93458	0.71028	1.28972	0.71028	1.28972	11.7196	21.2804	0.71028	1.28972	31.2523	56.7477	31.9626	58.0374	0.35514	0.64486
	exp REF	63.5283	118.472	75.6449	137.355	75.6449	137.355	75.6449	137.355	75.6449	137.355	57.1776	103.822	68.8972	125.103	74.9346	136.065	72.0935	130.907	72.0935	130.907	56.4673	102.533	56.4673	102.533	75.2897	136.71	33.3832	60.6168	75.2897	136.71	75.2897	136.71	74.9346	136.065	75.2897	136.71	75.2897	136.71	64.2804	116.72	75.2897	136.71	44.7477	81.2523	44.0374	79.9626	75.6449	137.355
	P (two-tailed)	0.00185782		0.176801		0.176801		0.176801		0.176801		0.0409255		0.0558068		0.256164		0.479351		0.00809662	0.0115017	0.0739096		0.0739096		0.0555387		0.000827154		0.0555387		0.0555387		0.0187485	0.0436493	0.0555387		0.0555387		0.367082		0.0555387		0.0245029		0.00892067		0.176801
	chí2 (Pearson)	9.68497		1.82431		1.82431		1.82431		1.82431		4.1791		3.65781		1.28937		0.500339		7.01198		3.19399		3.19399		3.66584		11.1793		3.66584		3.66584		5.52482		3.66584		3.66584		0.81352		3.66584		5.05868		6.83864		1.82431
genotypes		FC	K	FC	K	FC	K	FC	K	FC	K	FC	K	FC	K	FC	K	FC	K	FC	K	FC	K	FC	K	FC	K	FC	K	FC	K	FC	K	FC	K	FC	K	FC	K	FC	K	FC	K	FC	K	FC	K	FC	K
	obs ref hmz	22	59	37	69	37	69	37	69	37	69	17	46	30	62	36	68	35	64	30	66	17	45	17	45	36	69	14	11	36	69	36	69	35	69	36	69	36	69	25	53	36	69	10	31	9	31	37	69
	obs ref/var htz	12	8	1	0	1	0	1	0	1	0	17	18	5	5	2	1	1	4	8	3	17	18	17	18	2	0	17	27	2	0	2	0	3	0	2	0	2	0	12	13	2	0	17	27	17	27	1	0
	obs var hmz	3	2	0	0	0	0	0	0	0	0	4	5	3	2	0	0	2	1	0	0	4	6	4	6	0	0	7	31	0	0	0	0	0	0	0	0	0	0	1	3	0	0	11	11	12	11	0	0
	sum	37	69	38	69	38	69	38	69	38	69	38	69	38	69	38	69	38	69	38	69	38	69	38	69	38	69	38	69	38	69	38	69	38	69	38	69	38	69	38	69	38	69	38	69	38	69	38	69
	sum ref hmz	81		106		106		106		106		63		92		104		99		96		62		62		105		25		105		105		104		105		105		78		105		41		40		106
	sum ref/var htz	20		1		1		1		1		35		10		3		5		11		35		35		2		44		2		2		3		2		2		25		2		44		44		1
	sum var hmz	5		0		0		0		0		9		5		0		3		0		10		10		0		38		0		0		0		0		0		4		0		22		23		0
	sum all	106		107		107		107		107		107		107		107		107		107		107		107		107		107		107		107		107		107		107		107		107		107		107		107
	exp ref hmz	28.2736	52.7264	37.6449	68.3551	37.6449	68.3551	37.6449	68.3551	37.6449	68.3551	22.3738	40.6262	32.6729	59.3271	36.9346	67.0654	35.1589	63.8411	34.0935	61.9065	22.0187	39.9813	22.0187	39.9813	37.2897	67.7103	8.8785	16.1215	37.2897	67.7103	37.2897	67.7103	36.9346	67.0654	37.2897	67.7103	37.2897	67.7103	27.7009	50.2991	37.2897	67.7103	14.5607	26.4393	14.2056	25.7944	37.6449	68.3551
	exp ref/var htz	6.98113	13.0189	0.35514	0.64486	0.35514	0.64486	0.35514	0.64486	0.35514	0.64486	12.4299	22.5701	3.5514	6.4486	1.06542	1.93458	1.7757	3.2243	3.90654	7.09346	12.4299	22.5701	12.4299	22.5701	0.71028	1.28972	15.6262	28.3738	0.71028	1.28972	0.71028	1.28972	1.06542	1.93458	0.71028	1.28972	0.71028	1.28972	8.8785	16.1215	0.71028	1.28972	15.6262	28.3738	15.6262	28.3738	0.35514	0.64486
	exp var hmz	1.74528	3.25472	0	0	0	0	0	0	0	0	3.19626	5.80374	1.7757	3.2243	0	0	1.06542	1.93458	0	0	3.5514	6.4486	3.5514	6.4486	0	0	13.4953	24.5047	0	0	0	0	0	0	0	0	0	0	1.42056	2.57944	0	0	7.81308	14.1869	8.16822	14.8318	0	0
	P / F-test	0.0107419	0.010272	#DIV/0!		#DIV/0!		#DIV/0!		#DIV/0!		0.0854092		0.27743		#DIV/0!		0.407		#DIV/0!		0.107131		0.107131		#DIV/0!		0.00816214		#DIV/0!		#DIV/0!		#DIV/0!		#DIV/0!		#DIV/0!		0.316114		#DIV/0!		0.109789		0.0514861		#DIV/0!
	chí2	9.0672		#DIV/0!		#DIV/0!		#DIV/0!		#DIV/0!		4.9206		2.56437		#DIV/0!		1.79788		#DIV/0!		4.46741		4.46741		#DIV/0!		9.6165		#DIV/0!		#DIV/0!		#DIV/0!		#DIV/0!		#DIV/0!		2.30331		#DIV/0!		4.41838		5.93289		#DIV/0!
[truncated: 20 more columns]

## Sheet: SLX4IP
Position within SLX4IP gene (GeneID:101093175)		174555		174721		174752		174768		174801		174991		175354		175575		176796		176997		177293		177308
var allele frequency		0.0471698		0.0141509		0.268868		0.283019		0.0424528		0.0141509		0.231132		0.301887		0.0471698		0.00471698		0.0660377		0.00471698
var allele frequency - FC		0.105263		0.0394737		0.25		0.276316		0.0263158		0.0394737		0.289474		0.289474		0.0263158		0		0.0789474		0
var allele frequency - K		0.0147059		0		0.279412		0.286765		0.0514706		0		0.198529		0.308824		0.0588235		0.00735294		0.0588235		0.00735294
ref allele frequency		0.95283		0.985849		0.731132		0.716981		0.957547		0.985849		0.768868		0.698113		0.95283				0.933962		0.995283
ref allele frequency FC		0.894737		0.960526		0.75		0.723684		0.973684		0.960526		0.710526		0.710526		0.973684		1		0.921053		1
ref allele frequency K		0.985294		1		0.720588		0.713235		0.948529		1		0.801471		0.691176		0.941176		0.992647		0.941176		0.992647
REF		AA		CC		TT		GG		CC		CCTT		AA		TT		CC		AC		GG		CC
var genotype1		AC		CT		TC		GT		C/CT		CCTT/C		A/AAC		TC		CT		AC/A		GA		CT
var genotype2		CC		TT		CC		TT		CT/CT		CC		AAC/AAC		CC		TT		AA		AA		TT
FC+K	n - ref hmz	96		103		60		59		97		103		65		57		97		105		94		105
FC		30		35		22		22		36		35		21		21		37		38		33		38
K		66		68		38		37		61		68		44		36		60		67		61		67
FC+K	n - ref/var htz	10		3		35		34		9		3		33		34		8		1		10		1
FC		8		3		13		11		2		3		12		12		0		0		4		0
K		2		0		22		23		7		0		21		22		8		1		6		1
FC+K	n - var hmz	0		0		11		13		0		0		8		15		1		0		2		0
FC		0		0		3		5		0		0		5		5		1		0		1		0
K		0		0		8		8		0		0		3		10		0		0		1		0
crc		106		106		106		106		106		106		106		106		106		106		106		106
		FC	K	FC	K	FC	K	FC	K	FC	K	FC	K	FC	K	FC	K	FC	K	FC	K	FC	K	FC	K
REF / VAR allele	VAR allele	8	2	3	0	19	38	21	39	2	7	3	0	22	27	22	42	2	8	0	1	6	8	0	1
	REF allele	68	134	73	136	57	98	55	97	74	129	73	136	54	109	54	94	74	128	76	135	70	128	76	135
	suma	76	136	76	136	76	136	76	136	76	136	76	136	76	136	76	136	76	136	76	136	76	136	76	136
	sum VAR	10		3		57		60		9		3		49		64		10		1		14		1
	sum REF	202		209		155		152		203		209		163		148		202		211		198		211
	sum all	212		212		212		212		212		212		212		212		212		212		212		212
	exp VAR	3.58491	6.41509	1.07547	1.92453	20.434	36.566	21.5094	38.4906	3.22642	5.77358	1.07547	1.92453	17.566	31.434	22.9434	41.0566	3.58491	6.41509	0.358491	0.641509	5.01887	8.98113	0.358491	0.641509
	exp REF	72.4151	129.585	74.9245	134.075	55.566	99.434	54.4906	97.5094	72.7736	130.226	74.9245	134.075	58.434	104.566	53.0566	94.9434	72.4151	129.585	75.6415	135.358	70.9811	127.019	75.6415	135.358
	P (two-tailed)	0.00285832	0.00474805	0.019619	0.0449023	0.643226		0.871334		0.383669		0.019619	0.0449023	0.131976		0.768523		0.284318		0.453668		0.571534		0.453668
	chí2 (Pearson)	8.89577		5.44548		0.214548		0.0262323		0.758912		5.44548		2.26911		0.0866167		1.14633		0.561472		0.320123		0.561472
genotypes		FC	K	FC	K	FC	K	FC	K	FC	K	FC	K	FC	K	FC	K	FC	K	FC	K	FC	K	FC	K
	obs ref hmz	30	66	35	68	22	38	22	37	36	61	35	68	21	44	21	36	37	60	38	67	33	61	38	67
	obs ref/var htz	8	2	3	0	13	22	11	23	2	7	3	0	12	21	12	22	0	8	0	1	4	6	0	1
	obs var hmz	0	0	0	0	3	8	5	8	0	0	0	0	5	3	5	10	1	0	0	0	1	1	0	0
	sum	38	68	38	68	38	68	38	68	38	68	38	68	38	68	38	68	38	68	38	68	38	68	38	68
	sum ref hmz	96		103		60		59		97		103		65		57		97		105		94		105
	sum ref/var htz	10		3		35		34		9		3		33		34		8		1		10		1
	sum var hmz	0		0		11		13		0		0		8		15		1		0		2		0
	sum all	106		106		106		106		106		106		106		106		106		106		106		106
	exp ref hmz	34.4151	61.5849	36.9245	66.0755	21.5094	38.4906	21.1509	37.8491	34.7736	62.2264	36.9245	66.0755	23.3019	41.6981	20.434	36.566	34.7736	62.2264	37.6415	67.3585	33.6981	60.3019	37.6415	67.3585
	exp ref/var htz	3.58491	6.41509	1.07547	1.92453	12.5472	22.4528	12.1887	21.8113	3.22642	5.77358	1.07547	1.92453	11.8302	21.1698	12.1887	21.8113	2.86792	5.13208	0.358491	0.641509	3.58491	6.41509	0.358491	0.641509
	exp var hmz	0	0	0	0	3.9434	7.0566	4.66038	8.33962	0	0	0	0	2.86792	5.13208	5.37736	9.62264	0.358491	0.641509	0	0	0.716981	1.28302	0	0
	P / F-test	#DIV/0!		#DIV/0!		0.82089		0.872661		#DIV/0!		#DIV/0!		0.243041		0.965473		0.0391195	0.0193212	#DIV/0!		0.87301		#DIV/0!
	chí2	#DIV/0!		#DIV/0!		0.394731		0.272415		#DIV/0!		#DIV/0!		2.82905		0.0702745		6.48227		#DIV/0!		0.271616		#DIV/0!

[truncated: 3 more sheets: SNX5, DRA, DRB]
