# Supplementary material for: Candidate Gene Markers Associated with Fecal Shedding of the Feline Enteric Coronavirus (FECV)
Source: Pathogens. 2020 Nov 17;9(11):958. doi: 10.3390/pathogens9110958 (PMC7698596; doi:10.3390/pathogens9110958)
Supplement: Supplementary file 1 [file pathogens-09-00958-s001.zip › Table S10 - candidate genes.xlsx]

## Sheet: List1
GENE
name	symbol	function
INTERFERON LAMBDA 1	IFNL1	cytokine, innate antiviral immunity
INTERFERON LAMBDA RECEPTOR 1	IFNLR1	IFNL1 receptor
INTERFERON BETA 1	IFNB1	cytokine, innate antiviral immunity
NATURAL CYTOTOXICITY TRIGGERING RECEPTOR 1	NCR1	NK cell receptor
NATURAL CYTOTOXICITY TRIGGERING RECEPTOR 2	NCR2	NK cell receptor
NATURAL CYTOTOXICITY TRIGGERING RECEPTOR 3	NCR3	NK cell receptor
MHC CLASS II ANTIGEN DRA	DRA	antigen presentation
MHC CLASS II ANTIGEN DRB	DRB	antigen presentation
LYSOSOMAL ASSOCIATED MEMBRANE PROTEIN	LAMP5	transport of TLRs, plasmacytoid dendritic cell activation
FAMILY MEMBER 5
PROPROTEIN CONVERTASE SUBTILISIN/KEXIN TYPE2	PCSK2	proteolytic activation of neuropeptides
P21 ACTIVATED KINASE 5	PAK5	cell cycle regulation and signalling
SLX4 INTERACTING PROTEIN	SLX4IP	DNA repair mechanisms
SORTING NEXIN 5	SNX5	RLR signalling pathway, macropinocytosis
