# Supplementary material for: Candidate Gene Markers Associated with Fecal Shedding of the Feline Enteric Coronavirus (FECV)
Source: Pathogens. 2020 Nov 17;9(11):958. doi: 10.3390/pathogens9110958 (PMC7698596; doi:10.3390/pathogens9110958)
Supplement: Supplementary file 1 [file pathogens-09-00958-s001.zip › Table S11 - DESIGNED PRIMERS.xlsx]

## Sheet: List1
GENE	SEQUENCE 5' → 3' (F/R)	TA (°C)	AMPLICON LENGTH (bp)
IFNL1	TTATTACCGCAGGGGGATGAG	62	2645
	GTTCAGGCAGATACTCGCTTAGAT
IFNLR1	CTAACCGGACTGTTCTCACTCT	59	3637
	GACAGTAAACTACACGGGTCAAAT
	GGTACAAAACACCCCCGGAT	62	3169
	GTCAACATCATTCTCGCCGC
	TGTACCTCAGGACTCGGTGG	63	2858
	CGTCAGCCCTTGGTTGTCTA
IFNB1	AAAGCTACGTGGTGTCTTGCT	63	2 095
	ACTTTAAAATCCTGCGGGGCT
NCR1	AAGGCACGACATAAATTGGCATA	63	5506
	TCCGTGGCCATGCTGTTAAT
NCR2	TTCCCTCTTCAGGCATGAGC	58	9 640
	GGTGCATAGTGACGTGGTGA
NCR3	GTCCGATGCAGGAACCTCAA	60	5 606
	CCACTCTGGGGTCGAGTAGT
DRA	AGGTCTTCGTGATTGGCTGT	61	4179
	TGGCTTACACACCAAACTTTCC
DRB exon 2	GAGAGAGGTGGGTGTCCATC	74	1505
	GTCAGCTAAGGGTCCCACTC
PCSK2	ACATTTGCGTAGTCCTTGAGTTTG	60	4559
	CCACTTCAAAACCTCTCACACATC
	TTAGAAGTGAGAAGGGAGTGAACG	60	2314
	CAGACGGTGTTAGAGAAGACAGAA
SLX4IP	CAAAAATCTGTTCACTGGGGCA	61	2996
	CTGTTGATGCCTTCCAAATGGG
SNX5	AGTGGTATGAAGCAGAACAGTGAT	60	5252
	TCTAATCCACTTCTACCTTCCCCT
LAMP5	CTCACAAACTTCGGGTTCACTTAC	60	4259
	CGGTCTTTGTTACCTCTTTCCCTA
PAK5	GTCTAGGGAGTTAAGGCTGTGAAA	61	2800
	ACACTTACCAGAGGGGGTAGATAA
