# Supplementary material for: Candidate Gene Markers Associated with Fecal Shedding of the Feline Enteric Coronavirus (FECV)
Source: Pathogens. 2020 Nov 17;9(11):958. doi: 10.3390/pathogens9110958 (PMC7698596; doi:10.3390/pathogens9110958)
Supplement: Supplementary file 1 [file pathogens-09-00958-s001.zip › Table S12 - AMPLIFIED GENES AND REGIONS.xlsx]

## Sheet: List1
GENE			AMPLICON
symbol	Chr	coordinates (Felis catus genome 9.0)	length (bp)	region
IFNL1	E2	complement(14874663..14885450)	2645	exon 2 - 3´ UTR
IFNLR1	C1	complement (18028655..18050357)	9 664 (3169 + 3637 + 2858)	exon 2; exon 3 - 4; exon 5 - 3´UTR
IFNB1	D4	complement (47624644..47625204)	2095	whole gene
NCR1	E2	complement (3668541..3673342)	5506	whole gene
NCR2	B2	42356433..42364092	9640	whole gene
NCR3	B2	complement (32595248..32598277)	5606	whole gene
DRA	B2	33701347..33704873	4719	whole gene
DRB	B2	33795949..33785551	1505	exon 2
LAMP5	A3	35729712..35746340	4259	promotor + exon 1-5
PCSK2	A3	42808262..43083583	6873 (4559 + 2314)	exon 3 + 4, exon 12 + 3´UTR
PAK5	A3	complement (35753274..36076608)	2800	exon 4
SLX4IP	A3	36572323..36750113	2996	exon 7 + 8
SNX5	A3	complement (43494319..43519968)	5252	exon 6 -11
