# Supplementary material for: Candidate Gene Markers Associated with Fecal Shedding of the Feline Enteric Coronavirus (FECV)
Source: Pathogens. 2020 Nov 17;9(11):958. doi: 10.3390/pathogens9110958 (PMC7698596; doi:10.3390/pathogens9110958)
Supplement: Supplementary file 1 [file pathogens-09-00958-s001.zip › Table S13 - Polymerases used for PCR amplifications.xlsx]

## Sheet: List1
Gene	Polymerase
IFNL1	PCRBIO HS Taq Mix Red
IFNLR1	Elizyme RobHS premix, Ultramix BCRBIO
IFNB1	QIAGEN HotStarTaq Master Mix
NCR1	KAPA LongRange HotStart
NCR2	KAPA LongRange HotStart
NCR3	KAPA LongRange HotStart
DRA	KAPA LongRange HotStart
DRB	KAPA HiFi HotStart
PCSK2	Roche Expand LR
SLX4IP	Elizyme RobHS premix
SNX5	Roche Expand LR
LAMP5	Elizyme RobHS premix
PAK5	Elizyme RobHS premix
