# Supplementary material for: Candidate Gene Markers Associated with Fecal Shedding of the Feline Enteric Coronavirus (FECV)
Source: Pathogens. 2020 Nov 17;9(11):958. doi: 10.3390/pathogens9110958 (PMC7698596; doi:10.3390/pathogens9110958)
Supplement: Supplementary file 1 [file pathogens-09-00958-s001.zip › Table S2 - MCO and BSH.xlsx]

## Sheet: NCR1_q
Breed	MAINE COON				Breed	BRITISH SHORTHAIR				Breed		MAINE COON			Breed		BRITISH SHORTHAIR			Breed		MAINE COON			Breed		BRITISH SHORTHAIR
Position in NCR1 gene (ID: 101094307)		3094			Position in NCR1 gene (ID: 101094307)		3094			Position in NCR1 gene (ID: 101094307)		3094			Position in NCR1 gene (ID: 101094307)		3094			Position in NCR1 gene (ID: 101094307)		3094			Position in NCR1 gene (ID: 101094307)		3094
Position on chromosome E2		3670249			Position on chromosome E2		3670249			Position on chromosome E2		3670249			Position on chromosome E2		3670249			Position on chromosome E2		3670249			Position on chromosome E2		3670249
Position in NGS sequence	STATUS	3610			Position in NGS sequence	STATUS	3610			Position in NGS sequence	STATUS	3610			Position in NGS sequence	STATUS	3610			Position in NGS sequence	STATUS	3610			Position in NGS sequence	STATUS	3610
REF → VAR		C → T			REF → VAR		C → T			REF → VAR		C → T			REF → VAR		C → T			REF → VAR		C → T			REF → VAR		C → T
REF		C/C			REF		C/C			REF		C/C			REF		C/C			REF		C/C			REF		C/C
var genotype1		C/T			var genotype1		C/T			var genotype1		C/T			var genotype1		C/T			var genotype1		C/T			var genotype1		C/T
var genotype2		T/T			var genotype2		T/T			var genotype2		T/T			var genotype2		T/T			var genotype2		T/T			var genotype2		T/T
K70	neg	T/T			K24	neg	C/T			K70	neg	T/T			K24	neg	C/T			K70	neg	T/T			K24	neg	C/T
K51	1 - 1 000	T/T			K8	1 - 1 000	C/T			K8	1 - 1 000	C/T			K8	1 - 1 000	C/T			K51	1 - 1 000	T/T			K8	1 - 1 000	C/T
K52	1 - 1 000	C/T			K32	1 001 - 5 000	C/T			K11	1 - 1 000	T/T			K32	1 001 - 5 000	C/T			K52	1 - 1 000	C/T			K32	1 001 - 5 000	C/T
K33	1 001 - 5 000	C/T				3				K51	1 - 1 000	T/T				3				K33	1 001 - 5 000	C/T			K7	5 001 - 100 000	C/C
K34	1 001 - 5 000	C/T			K7	5 001 - 100 000	C/C			K52	1 - 1 000	C/T			K27	over 100 000	C/C			K34	1 001 - 5 000	C/T			K37	5 001 - 100 000	C/C
K63	1 001 - 5 000	T/T			K37	5 001 - 100 000	C/C			K33	1 001 - 5 000	C/T			K28	over 100 000	C/C			K63	1 001 - 5 000	T/T			K38	5 001 - 100 000	C/C
K68	1 001 - 5 000	T/T			K38	5 001 - 100 000	C/C			K34	1 001 - 5 000	C/T			K30	over 100 000	C/C			K68	1 001 - 5 000	T/T				6
	7				K27	over 100 000	C/C			K63	1 001 - 5 000	T/T			K39	over 100 000	C/C			K59	5 001 - 100 000	C/T			K27	over 100 000	C/C
K59	5 001 - 100 000	C/T			K28	over 100 000	C/C			K68	1 001 - 5 000	T/T			K40	over 100 000	C/C			K60	5 001 - 100 000	T/T			K28	over 100 000	C/C
K60	5 001 - 100 000	T/T			K30	over 100 000	C/C				9					5				K61	5 001 - 100 000	C/C			K30	over 100 000	C/C
K61	5 001 - 100 000	C/C			K39	over 100 000	C/C			K35	over 100 000	C/T			genotypes		under 5 000	over 100 000		K64	5 001 - 100 000	T/T			K39	over 100 000	C/C
K64	5 001 - 100 000	T/T			K40	over 100 000	C/C				1					obs hmz1	0	5		K66	5 001 - 100 000	T/T			K40	over 100 000	C/C
K66	5 001 - 100 000	T/T				8				genotypes		under 5 000	over 100 000			obs htz	3	0		K67	5 001 - 100 000	C/T				5
K67	5 001 - 100 000	C/T			genotypes		under 5 000	over 5 000			obs hmz1	0	0			obs hmz2	0	0		K75	5 001 - 100 000	C/T			genotypes		under 100 000	over 100 000
K75	5 001 - 100 000	C/T				obs hmz1	0	8			obs htz	4	1								14					obs hmz1	3	5
K35	over 100 000	C/T				obs htz	3	0			obs hmz2	5	0			sum	3	5		K35	over 100 000	C/T				obs htz	3	0
	8																				1					obs hmz2	0	0
genotypes		under 5 000	over 5 000			sum	3	8			sum	9	1			sum hmz1	5			genotypes		under 100 000	over 100 000
	obs hmz1	0	1													sum htz	3				obs hmz1	1	0			sum	6	5
	obs htz	3	4			sum hmz1	8				sum hmz1	0				sum hmz2	0				obs htz	6	1
	obs hmz2	4	3			sum htz	3				sum htz	5				sum all	8				obs hmz2	7	0			sum hmz1	8
						sum all	11				sum hmz2	5														sum htz	3
	sum	7	8								sum all	10				exp hmz1	1.875	3.125			sum	14	1			sum hmz2	0
						exp hmz1	2.18182	5.81818								exp htz	1.125	1.875								sum all	11
	sum hmz1	1				exp htz	0.818182	2.18182			exp hmz1	0	0			exp hmz2	0	0			sum hmz1	1
	sum htz	7									exp htz	4.5	0.5								sum htz	7				exp hmz1	4.36364	3.63636
	sum hmz2	7				P	0.000911119	0.00606061			exp hmz2	4.5	0.5			P	#DIV/0!				sum hmz2	7				exp htz	1.63636	1.36364
	sum all	15				chí2	11									chí2	#DIV/0!				sum all	15				exp hmz2	0	0
					allele 2		under 5 000	over 5 000			P	#DIV/0!			allele 1		under 5 000	over 100 000
	exp hmz1	0.466667	0.533333			obs hmz2+htz	3	0			chí2	#DIV/0!				obs hmz1+htz	3	5			exp hmz1	0.933333	0.0666667			P	#DIV/0!
	exp htz	3.26667	3.73333			obs hmz1	0	8		allele 1		under 5 000	over 100 000			obs hmz2	0	0			exp htz	6.53333	0.466667			chí2	#DIV/0!
	exp hmz2	3.26667	3.73333								obs hmz1+htz	4	1								exp hmz2	6.53333	0.466667		allele 1		under 100 000	over 100 000
						sum	3	8			obs hmz2	5	0			sum	3	5								obs hmz1+htz	6	5
	P	0.542132																			P	0.542132				obs hmz2	0	0
	chí2	1.22449				sum hmz2+htz	3				sum	9	1			sum hmz1+htz	8				chí2	1.22449
allele 1		under 5 000	over 5 000			sum hmz1	8									sum hmz2	0			allele 1		under 100 000	over 100 000			sum	6	5
	obs hmz1+htz	3	5			sum all	11				sum hmz1+htz	5				sum all	8				obs hmz1+htz	7	1
	obs hmz2	4	3								sum hmz2	5									obs hmz2	7	0			sum hmz1+htz	11
						exp hmz2+htz	0.818182	2.18182			sum all	10				exp hmz1+htz	3	5								sum hmz2	0
	sum	7	8			exp hmz1	2.18182	5.81818								exp hmz2	0	0			sum	14	1			sum all	11
											exp hmz1+htz	4.5	0.5
	sum hmz1+htz	8				P (two-tailed)	0.000911119	0.00606061			exp hmz2	4.5	0.5			P (two-tailed)	#DIV/0!				sum hmz1+htz	8				exp hmz1+htz	6	5
	sum hmz2	7				chí2 (Pearson)	11									chí2 (Pearson)	#DIV/0!				sum hmz2	7				exp hmz2	0	0
	sum all	15									P (two-tailed)	0.291841			allele 2		under 5 000	over 100 000			sum all	15
											chí2 (Pearson)	1.11111				obs hmz2+htz	3	0								P (two-tailed)	#DIV/0!
	exp hmz1+htz	3.73333	4.26667							allele 2		under 5 000	over 100 000			obs hmz1	0	5			exp hmz1+htz	7.46667	0.533333			chí2 (Pearson)	#DIV/0!
	exp hmz2	3.26667	3.73333								obs hmz2+htz	9	1								exp hmz2	6.53333	0.466667		allele 2		under 100 000	over 100 000
											obs hmz1	0	0			sum	3	5								obs hmz2+htz	3	0
	P (two-tailed)	0.446798																			P (two-tailed)	0.332922				obs hmz1	3	5
	chí2 (Pearson)	0.578763									sum	9	1			sum hmz2+htz	3				chí2 (Pearson)	0.9375
allele 2		under 5 000	over 5 000													sum hmz1	5			allele 2		under 100 000	over 100 000			sum	6	5
	obs hmz2+htz	7	7								sum hmz2+htz	10				sum all	8				obs hmz2+htz	13	1
	obs hmz1	0	1								sum hmz1	0									obs hmz1	1	0			sum hmz2+htz	3
											sum all	10				exp hmz2+htz	1.125	1.875								sum hmz1	8
	sum	7	8													exp hmz1	1.875	3.125			sum	14	1			sum all	11
											exp hmz2+htz	9	1
	sum hmz2+htz	14									exp hmz1	0	0			P (two-tailed)	0.00467773	0.0178571			sum hmz2+htz	14				exp hmz2+htz	1.63636	1.36364
	sum hmz1	1														chí2 (Pearson)	8				sum hmz1	1				exp hmz1	4.36364	3.63636
	sum all	15									P (two-tailed)	#DIV/0!			HMZ / HTZ		under 5 000	over 100 000			sum all	15
											chí2 (Pearson)	#DIV/0!				obs hmz	0	5								P (two-tailed)	0.0637321
	exp hmz2+htz	6.53333	7.46667							HMZ / HTZ		under 5 000	over 100 000			obs htz	3	0			exp hmz2+htz	13.0667	0.933333			chí2 (Pearson)	3.4375
	exp hmz1	0.466667	0.533333								obs hmz	5	0								exp hmz1	0.933333	0.0666667		HMZ / HTZ		under 100 000	over 100 000
											obs htz	4	1			sum	3	5								obs hmz	3	5
	P (two-tailed)	0.332922																			P (two-tailed)	0.782055				obs htz	3	0
	chí2 (Pearson)	0.9375									sum	9	1			sum hmz	5				chí2 (Pearson)	0.0765306
																sum htz	3			HMZ / HTZ		under 100 000	over 100 000			sum	6	5
											sum hmz	5				sum all	8				obs hmz	8	0
											sum htz	5									obs htz	6	1			sum hmz	8
											sum all	10				exp hmz	1.875	3.125								sum htz	3
																exp htz	1.125	1.875			sum	14	1			sum all	11
											exp hmz	4.5	0.5
											exp htz	4.5	0.5			P (two-tailed)	0.00467773	0.0178571			sum hmz	8				exp hmz	4.36364	3.63636
																chí2 (Pearson)	8				sum htz	7				exp htz	1.63636	1.36364
											P (two-tailed)	0.291841									sum all	15
											chí2 (Pearson)	1.11111														P (two-tailed)	0.0637321
																					exp hmz	7.46667	0.533333			chí2 (Pearson)	3.4375
																					exp htz	6.53333	0.466667
																					P (two-tailed)	0.268481
																					chí2 (Pearson)	1.22449

## Sheet: SLX4IP_q
		Position in NGS sequence	1354					Position in NGS sequence	1354					Position in NGS sequence	1354					Position in NGS sequence	1354					Position in NGS sequence	1354					pozice v ngs referenci	1354
		Position in SLX4IP gene GeneID:101093175	175354					Position in SLX4IP gene GeneID:101093175	175354					Position in SLX4IP gene GeneID:101093175	175354					Position in SLX4IP gene GeneID:101093175	175354					Position in SLX4IP gene GeneID:101093175	175354					pozice v genu SLX4IP GeneID:101093175	175354
		Position on chromosome A3	36747676					Position on chromosome A3	36747676					Position on chromosome A3	36747676					Position on chromosome A3	36747676					Position on chromosome A3	36747676					pozice na chromosomu A3	36747676
		SNP type	intron					SNP type	intron					SNP type	intron					SNP type	intron					SNP type	intron					typ SNP	intron
		REF	A					REF	A					REF	A					REF	A					REF	A					REF	A
		VAR	AAC					VAR	AAC					VAR	AAC					VAR	AAC					VAR	AAC					VAR	AAC
		REF	AA					REF	AA					REF	AA					REF	AA					REF	AA					REF	AA
		var genotype1	A/AAC					var genotype1	A/AAC					var genotype1	A/AAC					var genotype1	A/AAC					var genotype1	A/AAC					var genotyp1	A/AAC
Breed	Status	var genotype2	AAC/AAC			Breed	Status	var genotype2	AAC/AAC			Breed	Status	var genotype2	AAC/AAC			Breed	Status	var genotype2	AAC/AAC			Breed	Status	var genotype2	AAC/AAC			Breed	Status	var genotyp2	AAC/AAC
Maine Coon	neg	K70	A/AAC			British Shorthair	neg	K24	AAC/AAC			Maine Coon	neg	K70	A/AAC			British Shorthair	neg	K24	AAC/AAC			Maine Coon	neg	K70	A/AAC			British Shorthair	neg	K24	AAC/AAC
Maine Coon	1 - 1 000	K51	AA			British Shorthair	1 - 1 000	K8				Maine Coon	1 - 1 000	K51	AA			British Shorthair	1 - 1 000	K8				Maine Coon	1 - 1 000	K51	AA			British Shorthair	1 - 1 000	K8
Maine Coon	1 - 1 000	K52	A/AAC				2					Maine Coon	1 - 1 000	K52	A/AAC			British Shorthair	1 001 - 5 000	K32	A/AAC			Maine Coon	1 - 1 000	K52	A/AAC			British Shorthair	1 001 - 5 000	K32	A/AAC
	3					British Shorthair	over 100 000	K27	AA			Maine Coon	1 001 - 5 000	K33	AA				3					Maine Coon	1 001 - 5 000	K33	AA			British Shorthair	5 001 - 100 000	K37	AA
Maine Coon	over 100 000	K35	AA			British Shorthair	over 100 000	K28	AA			Maine Coon	1 001 - 5 000	K34	AA			British Shorthair	over 100 000	K27	AA			Maine Coon	1 001 - 5 000	K34	AA			British Shorthair	5 001 - 100 000	K38	A/AAC
	1					British Shorthair	over 100 000	K30	AA			Maine Coon	1 001 - 5 000	K63	A/AAC			British Shorthair	over 100 000	K28	AA			Maine Coon	1 001 - 5 000	K63	A/AAC			British Shorthair	5 001 - 100 000	K7	A/AAC
	genotypes		under 1 000	over 100 000		British Shorthair	over 100 000	K39	AA			Maine Coon	1 001 - 5 000	K68	A/AAC			British Shorthair	over 100 000	K30	AA			Maine Coon	1 001 - 5 000	K68	A/AAC				6
		obs hmz1	1	1		British Shorthair	over 100 000	K40	AA				7					British Shorthair	over 100 000	K39	AA			Maine Coon	5 001 - 100 000	K59	AA			British Shorthair	over 100 000	K27	AA
		obs htz	2	0			5					Maine Coon	over 100 000	K35	AA			British Shorthair	over 100 000	K40	AA			Maine Coon	5 001 - 100 000	K60	A/AAC			British Shorthair	over 100 000	K28	AA
		obs hmz2	0	0			genotypes		under 1 000	over 100 000			1						5					Maine Coon	5 001 - 100 000	K61	A/AAC			British Shorthair	over 100 000	K30	AA
								obs hmz1	0	5			genotypes		under 5 000	over 100 000			genotypes		under 5 000	over 100 000		Maine Coon	5 001 - 100 000	K64	AAC/AAC			British Shorthair	over 100 000	K39	AA
		sum	3	1				obs htz	0	0				obs hmz1	3	1				obs hmz1	0	5		Maine Coon	5 001 - 100 000	K66	A/AAC			British Shorthair	over 100 000	K40	AA
								obs hmz2	1	0				obs htz	4	0				obs htz	1	0		Maine Coon	5 001 - 100 000	K67	AAC/AAC				5
		sum hmz1	2											obs hmz2	0	0				obs hmz2	1	0		Maine Coon	5 001 - 100 000	K75	A/AAC				genotypes		under 100 000	over 100 000
		sum htz	2					sum	1	5															14							obs hmz1	1	5
		sum hmz2	0											sum	7	1				sum	2	5		Maine Coon	over 100 000	K35	AA					obs htz	3	0
		sum all	4					sum hmz1	5																1							obs hmz2	1	0
								sum htz	0					sum hmz1	4					sum hmz1	5				genotypes		under 100 000	over 100 000
		exp hmz1	1.5	0.5				sum hmz2	1					sum htz	4					sum htz	1					obs hmz1	4	1				sum	5	5
		exp htz	1.5	0.5				sum all	6					sum hmz2	0					sum hmz2	1					obs htz	8	0
		exp hmz2	0	0										sum all	8					sum all	7					obs hmz2	2	0				sum hmz1	6
								exp hmz1	0.833333	4.16667																						sum htz	3
		P	#DIV/0!					exp htz	0	0				exp hmz1	3.5	0.5				exp hmz1	1.42857	3.57143				sum	14	1				sum hmz2	1
		chí2	#DIV/0!					exp hmz2	0.166667	0.833333				exp htz	3.5	0.5				exp htz	0.285714	0.714286										sum all	10
	allele 1		under 1 000	over 100 000										exp hmz2	0	0				exp hmz2	0.285714	0.714286				sum hmz1	5
		obs hmz1+htz	3	1				P	#DIV/0!																	sum htz	8					exp hmz1	3	3
		obs hmz2	0	0				chí2	#DIV/0!					P	#DIV/0!					P	0.0301974	0.047619				sum hmz2	2					exp htz	1.5	1.5
							allele 1		under 1 000	over 100 000				chí2	#DIV/0!					chí2	7					sum all	15					exp hmz2	0.5	0.5
		sum	3	1				obs hmz1+htz	0	5			allele 1		under 5 000	over 100 000			allele 1		under 5 000	over 100 000
								obs hmz2	1	0				obs hmz1+htz	7	1				obs hmz1+htz	1	5				exp hmz1	4.66667	0.333333				P	0.035674	0.047619
		sum hmz1+htz	4											obs hmz2	0	0				obs hmz2	1	0				exp htz	7.46667	0.533333				chí2	6.66667
		sum hmz2	0					sum	1	5																exp hmz2	1.86667	0.133333			allele 1		under 100 000	over 100 000
		sum all	4											sum	7	1				sum	2	5										obs hmz1+htz	4	5
								sum hmz1+htz	5																	P	0.342519					obs hmz2	1	0
		exp hmz1+htz	3	1				sum hmz2	1					sum hmz1+htz	8					sum hmz1+htz	6					chí2	2.14286
		exp hmz2	0	0				sum all	6					sum hmz2	0					sum hmz2	1				allele 1		under 100 000	over 100 000				sum	5	5
														sum all	8					sum all	7					obs hmz1+htz	12	1
		P (two-tailed)	#DIV/0!					exp hmz1+htz	0.833333	4.16667																obs hmz2	2	0				sum hmz1+htz	9
		chí2 (Pearson)	#DIV/0!					exp hmz2	0.166667	0.833333				exp hmz1+htz	7	1				exp hmz1+htz	1.71429	4.28571										sum hmz2	1
	allele 2		under 1 000	over 100 000										exp hmz2	0	0				exp hmz2	0.285714	0.714286				sum	14	1				sum all	10
		obs hmz2+htz	2	0				P (two-tailed)	0.0143059	0.166667
		obs hmz1	1	1				chí2 (Pearson)	6					P (two-tailed)	#DIV/0!					P (two-tailed)	0.0876688					sum hmz1+htz	13					exp hmz1+htz	4.5	4.5
							allele 2		under 1 000	over 100 000				chí2 (Pearson)	#DIV/0!					chí2 (Pearson)	2.91667					sum hmz2	2					exp hmz2	0.5	0.5
		sum	3	1				obs hmz2+htz	1	0			allele 2		under 5 000	over 100 000			allele 2		under 5 000	over 100 000				sum all	15
								obs hmz1	0	5				obs hmz2+htz	4	0				obs hmz2+htz	2	0										P (two-tailed)	0.291841
		sum hmz2+htz	2											obs hmz1	3	1				obs hmz1	0	5				exp hmz1+htz	12.1333	0.866667				chí2 (Pearson)	1.11111
		sum hmz1	2					sum	1	5																exp hmz2	1.86667	0.133333			allele 2		under 100 000	over 100 000
		sum all	4											sum	7	1				sum	2	5										obs hmz2+htz	4	0
								sum hmz2+htz	1																	P (two-tailed)	0.684743					obs hmz1	1	5
		exp hmz2+htz	1.5	0.5				sum hmz1	5					sum hmz2+htz	4					sum hmz2+htz	2					chí2 (Pearson)	0.164835
		exp hmz1	1.5	0.5				sum all	6					sum hmz1	4					sum hmz1	5				allele 2		under 100 000	over 100 000				sum	5	5
														sum all	8					sum all	7					obs hmz2+htz	10	0
		P (two-tailed)	0.248213					exp hmz2+htz	0.166667	0.833333																obs hmz1	4	1				sum hmz2+htz	4
		chí2 (Pearson)	1.33333					exp hmz1	0.833333	4.16667				exp hmz2+htz	3.5	0.5				exp hmz2+htz	0.571429	1.42857										sum hmz1	6
	HMZ / HTZ		under 1 000	over 100 000										exp hmz1	3.5	0.5				exp hmz1	1.42857	3.57143				sum	14	1				sum all	10
		obs hmz	1	1				P (two-tailed)	0.0143059	0.166667
		obs htz	2	0				chí2 (Pearson)	6					P (two-tailed)	0.285049					P (two-tailed)	0.00815097	0.047619				sum hmz2+htz	10					exp hmz2+htz	2	2
							HMZ / HTZ		under 1 000	over 100 000				chí2 (Pearson)	1.14286					chí2 (Pearson)	7					sum hmz1	5					exp hmz1	3	3
		sum	3	1				obs hmz	1	5			HMZ / HTZ		under 5 000	over 100 000			HMZ / HTZ		under 5 000	over 100 000				sum all	15
								obs htz	0	0				obs hmz	3	1				obs hmz	1	5										P (two-tailed)	0.00982327	0.047619
		sum hmz	2											obs htz	4	0				obs htz	1	0				exp hmz2+htz	9.33333	0.666667				chí2 (Pearson)	6.66667
		sum htz	2					sum	1	5																exp hmz1	4.66667	0.333333			HMZ / HTZ		under 100 000	over 100 000
		sum all	4											sum	7	1				sum	2	5										obs hmz	2	5
								sum hmz	6																	P (two-tailed)	0.143235					obs htz	3	0
		exp hmz	1.5	0.5				sum htz	0					sum hmz	4					sum hmz	6					chí2 (Pearson)	2.14286
		exp htz	1.5	0.5				sum all	6					sum htz	4					sum htz	1				HMZ / HTZ		under 100 000	over 100 000				sum	5	5
														sum all	8					sum all	7					obs hmz	6	1
		P (two-tailed)	0.248213					exp hmz	1	5																obs htz	8	0				sum hmz	7
		chí2 (Pearson)	1.33333					exp htz	0	0				exp hmz	3.5	0.5				exp hmz	1.71429	4.28571										sum htz	3
														exp htz	3.5	0.5				exp htz	0.285714	0.714286				sum	14	1				sum all	10
								P (two-tailed)	#DIV/0!
								chí2 (Pearson)	#DIV/0!					P (two-tailed)	0.285049					P (two-tailed)	0.0876688					sum hmz	7					exp hmz	3.5	3.5
														chí2 (Pearson)	1.14286					chí2 (Pearson)	2.91667					sum htz	8					exp htz	1.5	1.5
																										sum all	15
																																P (two-tailed)	0.0384339	0.166667
																										exp hmz	6.53333	0.466667				chí2 (Pearson)	4.28571
																										exp htz	7.46667	0.533333
																										P (two-tailed)	0.268481
																										chí2 (Pearson)	1.22449

## Sheet: PSCK2_q
		Position in NGS sequence	272166						Position in NGS sequence	272166
		Position in PCSK2 gene GeneID:101098130	271166						Position in PCSK2 gene GeneID:101098130	271166
		Position on chromosome A3	43080427						Position on chromosome A3	43080427
		SNP type	intron						SNP type	intron
		REF	G						REF	G
		VAR	A						VAR	A
		REF	GG						REF	GG
		var genotype1	GA						var genotype1	GA
Breed	Status	var genotype2	AA				Breed	Status	var genotype2	AA
Maine Coon	neg	K70	GA				British Shorthair	neg	K24	GG
Maine Coon	1 - 1 000	K51	GG				British Shorthair	1 - 1 000	K8	GG
Maine Coon	1 - 1 000	K52	GG				British Shorthair	1 001 - 5 000	K32	GG
Maine Coon	1 001 - 5 000	K33	GG					3
Maine Coon	1 001 - 5 000	K34	GG				British Shorthair	over 100 000	K27	AA
Maine Coon	1 001 - 5 000	K63	GG				British Shorthair	over 100 000	K28	GA
Maine Coon	1 001 - 5 000	K68	GG				British Shorthair	over 100 000	K30	AA
	7						British Shorthair	over 100 000	K39	GA
Maine Coon	over 100 000	K35	GA				British Shorthair	over 100 000	K40	GG
	1							5
	genotypes		under 5 000	over 100 000				genotypes		under 5 000	over 100 000
		obs hmz1	6	0					obs hmz1	3	1
		obs htz	1	1					obs htz	0	2
		obs hmz2	0	0					obs hmz2	0	2
		sum	7	1					sum	3	5
		sum hmz1	6						sum hmz1	4
		sum htz	2						sum htz	2
		sum hmz2	0						sum hmz2	2
		sum all	8						sum all	8
		exp hmz1	5.25	0.75					exp hmz1	1.5	2.5
		exp htz	1.75	0.25					exp htz	0.75	1.25
		exp hmz2	0	0					exp hmz2	0.75	1.25
		P	#DIV/0!						P	0.090718
		chí2	#DIV/0!						chí2	4.8
	allele 1		under 5 000	over 100 000				allele 1		under 5 000	over 100 000
		obs hmz1+htz	7	1					obs hmz1+htz	3	3
		obs hmz2	0	0					obs hmz2	0	2
		sum	7	1					sum	3	5
		sum hmz1+htz	8						sum hmz1+htz	6
		sum hmz2	0						sum hmz2	2
		sum all	8						sum all	8
		exp hmz1+htz	7	1					exp hmz1+htz	2.25	3.75
		exp hmz2	0	0					exp hmz2	0.75	1.25
		P (two-tailed)	#DIV/0!	0.104167					P (two-tailed)	0.205903
		chí2 (Pearson)	#DIV/0!						chí2 (Pearson)	1.6
	allele 2		under 5 000	over 100 000				allele 2		under 5 000	over 100 000
		obs hmz2+htz	1	1					obs hmz2+htz	0	4
		obs hmz1	6	0					obs hmz1	3	1
		sum	7	1					sum	3	5
		sum hmz2+htz	2						sum hmz2+htz	4
		sum hmz1	6						sum hmz1	4
		sum all	8						sum all	8
		exp hmz2+htz	1.75	0.25					exp hmz2+htz	1.5	2.5
		exp hmz1	5.25	0.75					exp hmz1	1.5	2.5
		P (two-tailed)	0.0640775						P (two-tailed)	0.0284597	0.142857
		chí2 (Pearson)	3.42857						chí2 (Pearson)	4.8
	HMZ / HTZ		under 5 000	over 100 000				HMZ / HTZ		under 5 000	over 100 000
		obs hmz	6	0					obs hmz	3	3
		obs htz	1	1					obs htz	0	2
		sum	7	1					sum	3	5
		sum hmz	6						sum hmz	6
		sum htz	2						sum htz	2
		sum all	8						sum all	8
		exp hmz	5.25	0.75					exp hmz	2.25	3.75
		exp htz	1.75	0.25					exp htz	0.75	1.25
		P (two-tailed)	0.0640775						P (two-tailed)	0.205903
		chí2 (Pearson)	3.42857						chí2 (Pearson)	1.6

## Sheet: SLX4IP
		Position in NGS sequence	768		1354		1575				pozice v ngs referenci	768		1354		1575					Position in NGS sequence	768		1354		1575				Position in NGS sequence	768		1354		1575
		Position in SLX4IP gene GeneID:101093175	174768		175354		175575				pozice v genu SLX4IP GeneID:101093175	174768		175354		175575					Poaition in SLX4IP GeneID:101093175	174768		175354		175575				Position in SLX4IP GeneID:101093175	174768		175354		175575
		Position on chromosome A3	36747090		36747676		36747897				pozice na chromosomu A3	36747090		36747676		36747897					Position on chromosome A3	36747090		36747676		36747897				Position on chromosome A3	36747090		36747676		36747897
		SNP type	intron		intron		intron				typ SNP	intron		intron		intron					SNP type	intron		intron		intron				SNP type	intron		intron		intron
		REF	G		A		T				REF	G		A		T					REF	G		A		T				REF	G		A		T
		VAR	T		AAC		C				VAR	T		AAC		C					VAR	T		AAC		C				VAR	T		AAC		C
		REF	GG		AA		TT				REF	GG		AA		TT					REF	GG		AA		TT				REF	GG		AA		TT
		var genotype1	GT		A/AAC		TC				var genotyp1	GT		A/AAC		TC					var genotyp1	GT		A/AAC		TC				var genotyp1	GT		A/AAC		TC
Breed	Status	var genotype2	TT		AAC/AAC		CC		Breed	Status	var genotyp2	TT		AAC/AAC		CC			Breed	Status	var genotyp2	TT		AAC/AAC		CC		Breed	Status	var genotyp2	TT		AAC/AAC		CC
Maine Coon	persistent	K35	TT		AA		CC		British Shorthair	persistent	K27	GG		AA		TT			Maine Coon	persistent	K35	TT		AA		CC		British Shorthair	persistent	K27	GG		AA		TT
Maine Coon	persistent	K59	GG		AA		TT		British Shorthair	persistent	K28	GG		AA		TT			Maine Coon	persistent	K59	GG		AA		TT		British Shorthair	persistent	K28	GG		AA		TT
Maine Coon	persistent	K66	GT		A/AAC		TC		British Shorthair	persistent	K30	GG		AA		TT			Maine Coon	persistent	K66	GT		A/AAC		TC		British Shorthair	persistent	K30	GG		AA		TT
	3								British Shorthair	persistent	K37	GG		AA		TT				3								British Shorthair	persistent	K37	GG		AA		TT
Maine Coon	intermittent	K60	GT		A/AAC		TC		British Shorthair	persistent	K39	GG		AA		TT			Maine Coon	intermittent	K60	GT		A/AAC		TC		British Shorthair	persistent	K39	GG		AA		TT
Maine Coon	intermittent	K61	GT		A/AAC		TC			5									Maine Coon	intermittent	K61	GT		A/AAC		TC			5
Maine Coon	intermittent	K67	TT		AAC/AAC		CC		British Shorthair	intermittent	K38	GT		A/AAC		TC			Maine Coon	intermittent	K67	TT		AAC/AAC		CC		British Shorthair	intermittent	K38	GT		A/AAC		TC
Maine Coon	intermittent	K68	GT		A/AAC		TC		British Shorthair	intermittent	K7	GT		A/AAC		TC			Maine Coon	intermittent	K68	GT		A/AAC		TC		British Shorthair	intermittent	K7	GT		A/AAC		TC
Maine Coon	intermittent	K75	GT		A/AAC		TC		British Shorthair	intermittent	K8								Maine Coon	intermittent	K75	GT		A/AAC		TC		British Shorthair	intermittent	K8
Maine Coon	IM/SL	K33	GT		AA		TC		British Shorthair	IM/SL	K32	GT		A/AAC		TC				5									3
Maine Coon	IM/SL	K34	TT		AA		CC		British Shorthair	IM/SL	K40	GG		AA		TT				genotypes		pers	inter	pers	inter	pers	inter		genotypes		pers	inter	pers	inter	pers	inter
Maine Coon	IM/SL	K51	TT		AA		CC			5											obs hmz1	1	0	2	0	1	0			obs hmz1	5	0	5	0	5	0
Maine Coon	IM/SL	K52	GT		A/AAC		TC			genotypes		pers	inter+	pers	inter+	pers	inter+				obs htz	1	4	1	4	1	4			obs htz	0	2	0	2	0	2
Maine Coon	IM/SL	K63	GT		A/AAC		TC				obs hmz1	5	1	5	1	5	1				obs hmz2	1	1	0	1	1	1			obs hmz2	0	0	0	0	0	0
Maine Coon	IM/SL	K64	TT		AAC/AAC		CC				obs htz	0	3	0	3	0	3
	11										obs hmz2	0	0	0	0	0	0				sum	3	5	3	5	3	5			sum	5	2	5	2	5	2
	genotypes		pers	inter+	pers	inter+	pers	inter+
		obs hmz1	1	0	2	3	1	0			sum	5	4	5	4	5	4				sum hmz1	1		2		1				sum hmz1	5		5		5
		obs htz	1	7	1	6	1	7													sum htz	5		5		5				sum htz	2		2		2
		obs hmz2	1	4	0	2	1	4			sum hmz1	6		6		6					sum hmz2	2		1		2				sum hmz2	0		0		0
											sum htz	3		3		3					sum all	8		8		8				sum all	7		7		7
		sum	3	11	3	11	3	11			sum hmz2	0		0		0
											sum all	9		9		9					exp hmz1	0.375	0.625	0.75	1.25	0.375	0.625			exp hmz1	3.57143	1.42857	3.57143	1.42857	3.57143	1.42857
		sum hmz1	1		5		1														exp htz	1.875	3.125	1.875	3.125	1.875	3.125			exp htz	1.42857	0.571429	1.42857	0.571429	1.42857	0.571429
		sum htz	8		7		8				exp hmz1	3.33333	2.66667	3.33333	2.66667	3.33333	2.66667				exp hmz2	0.75	1.25	0.375	0.625	0.75	1.25			exp hmz2	0	0	0	0	0	0
		sum hmz2	5		2		5				exp htz	1.66667	1.33333	1.66667	1.33333	1.66667	1.33333
		sum all	14		14		14				exp hmz2	0	0	0	0	0	0				P	0.293269		0.100929		0.293269				P	#DIV/0!		#DIV/0!	0.0001874535728351842	#DIV/0!
																					chí2	2.45333		4.58667		2.45333				chí2	#DIV/0!		#DIV/0!		#DIV/0!
		exp hmz1	0.214286	0.785714	1.07143	3.92857	0.214286	0.785714			P	#DIV/0!		#DIV/0!		#DIV/0!				allele		pers	inter	pers	inter	pers	inter		allele		pers	inter	pers	inter	pers	inter
		exp htz	1.71429	6.28571	1.5	5.5	1.71429	6.28571			chí2	#DIV/0!		#DIV/0!		#DIV/0!					obs hmz1+htz	2	4	3	4	2	4			obs hmz1+htz	5	2	5	2	5	2
		exp hmz2	1.07143	3.92857	0.428571	1.57143	1.07143	3.92857		allele		pers	inter+	pers	inter+	pers	inter+				obs hmz2	1	1	0	1	1	1			obs hmz2	0	0	0	0	0	0
											obs hmz1+htz	5	4	5	4	5	4
		P	0.131894		0.410283		0.131894				obs hmz2	0	0	0	0	0	0				sum	3	5	3	5	3	5			sum	5	2	5	2	5	2
		chí2	4.05152		1.78182		4.05152
	allele		pers	inter+	pers	inter+	pers	inter+			sum	5	4	5	4	5	4				sum hmz1+htz	6		7		6				sum hmz1+htz	7		7		7
		obs hmz1+htz	2	7	3	9	2	7													sum hmz2	2		1		2				sum hmz2	0		0		0
		obs hmz2	1	4	0	2	1	4			sum hmz1+htz	9		9		9					sum all	8		8		8				sum all	7		7		7
											sum hmz2	0		0		0
		sum	3	11	3	11	3	11			sum all	9		9		9					exp hmz1+htz	2.25	3.75	2.625	4.375	2.25	3.75			exp hmz1+htz	5	2	5	2	5	2
																					exp hmz2	0.75	1.25	0.375	0.625	0.75	1.25			exp hmz2	0	0	0	0	0	0
		sum hmz1+htz	9		12		9				exp hmz1+htz	5	4	5	4	5	4
		sum hmz2	5		2		5				exp hmz2	0	0	0	0	0	0				P (two-tailed)	0.67329		0.407626		0.67329				P (two-tailed)	#DIV/0!		#DIV/0!		#DIV/0!
		sum all	14		14		14														chí2 (Pearson)	0.177778		0.685714		0.177778				chí2 (Pearson)	#DIV/0!		#DIV/0!		#DIV/0!
											P (two-tailed)	#DIV/0!		#DIV/0!		#DIV/0!				allele		pers	inter	pers	inter	pers	inter		allele		pers	inter	pers	inter	pers	inter
		exp hmz1+htz	1.92857	7.07143	2.57143	9.42857	1.92857	7.07143			chí2 (Pearson)	#DIV/0!		#DIV/0!		#DIV/0!					obs hmz2+htz	2	5	1	5	2	5			obs hmz2+htz	0	2	0	2	0	2
		exp hmz2	1.07143	3.92857	0.428571	1.57143	1.07143	3.92857		allele		pers	inter+	pers	inter+	pers	inter+				obs hmz1	1	0	2	0	1	0			obs hmz1	5	0	5	0	5	0
											obs hmz2+htz	0	3	0	3	0	3
		P (two-tailed)	0.92265		0.425031		0.92265				obs hmz1	5	1	5	1	5	1				sum	3	5	3	5	3	5			sum	5	2	5	2	5	2
		chí2 (Pearson)	0.00942761		0.636364		0.00942761
	allele		pers	inter+	pers	inter+	pers	inter+			sum	5	4	5	4	5	4				sum hmz2+htz	7		6		7				sum hmz2+htz	2		2		2
		obs hmz2+htz	2	11	1	8	2	11													sum hmz1	1		2		1				sum hmz1	5		5		5
		obs hmz1	1	0	2	3	1	0			sum hmz2+htz	3		3		3					sum all	8		8		8				sum all	7		7		7
											sum hmz1	6		6		6
		sum	3	11	3	11	3	11			sum all	9		9		9					exp hmz2+htz	2.625	4.375	2.25	3.75	2.625	4.375			exp hmz2+htz	1.42857	0.571429	1.42857	0.571429	1.42857	0.571429
																					exp hmz1	0.375	0.625	0.75	1.25	0.375	0.625			exp hmz1	3.57143	1.42857	3.57143	1.42857	3.57143	1.42857
		sum hmz2+htz	13		9		13				exp hmz2+htz	1.66667	1.33333	1.66667	1.33333	1.66667	1.33333
		sum hmz1	1		5		1				exp hmz1	3.33333	2.66667	3.33333	2.66667	3.33333	2.66667				P (two-tailed)	0.167546		0.035015	0.107143	0.167546				P (two-tailed)	0.00815097	0.047619	0.00815097	0.047619	0.00815097	0.047619
		sum all	14		14		14														chí2 (Pearson)	1.90476		4.44444		1.90476				chí2 (Pearson)	7		7		7
											P (two-tailed)	0.0177061	0.047619	0.0177061	0.047619	0.0177061	0.047619			HMZ / HTZ		pers	inter	pers	inter	pers	inter		HMZ / HTZ		pers	inter	pers	inter	pers	inter
		exp hmz2+htz	2.78571	10.2143	1.92857	7.07143	2.78571	10.2143			chí2 (Pearson)	5.625		5.625		5.625					obs hmz	2	1	2	1	2	1			obs hmz	5	0	5	0	5	0
		exp hmz1	0.214286	0.785714	1.07143	3.92857	0.214286	0.785714		HMZ / HTZ		pers	inter+	pers	inter+	pers	inter+				obs htz	1	4	1	4	1	4			obs htz	0	2	0	2	0	2
											obs hmz	5	1	5	1	5	1
		P (two-tailed)	0.0469071	0.214286	0.20686		0.0469071	0.214286			obs htz	0	3	0	3	0	3				sum	3	5	3	5	3	5			sum	5	2	5	2	5	2
		chí2 (Pearson)	3.94872		1.59327		3.94872
	HMZ / HTZ		pers	inter+	pers	inter+	pers	inter+			sum	5	4	5	4	5	4				sum hmz	3		3		3				sum hmz	5		5		5
		obs hmz	2	4	2	5	2	4													sum htz	5		5		5				sum htz	2		2		2
		obs htz	1	7	1	6	1	7			sum hmz	6		6		6					sum all	8		8		8				sum all	7		7		7
											sum htz	3		3		3
		sum	3	11	3	11	3	11			sum all	9		9		9					exp hmz	1.125	1.875	1.125	1.875	1.125	1.875			exp hmz	3.57143	1.42857	3.57143	1.42857	3.57143	1.42857
																					exp htz	1.875	3.125	1.875	3.125	1.875	3.125			exp htz	1.42857	0.571429	1.42857	0.571429	1.42857	0.571429
		sum hmz	6		7		6				exp hmz	3.33333	2.66667	3.33333	2.66667	3.33333	2.66667
		sum htz	8		7		8				exp htz	1.66667	1.33333	1.66667	1.33333	1.66667	1.33333				P (two-tailed)	0.186858		0.186858		0.186858				P (two-tailed)	0.00815097	0.047619	0.00815097	0.047619	0.00815097	0.047619
		sum all	14		14		14														chí2 (Pearson)	1.74222		1.74222		1.74222				chí2 (Pearson)	7		7		7
											P (two-tailed)	0.0177061	0.047619	0.0177061	0.047619	0.0177061	0.047619
		exp hmz	1.28571	4.71429	1.5	5.5	1.28571	4.71429			chí2 (Pearson)	5.625		5.625		5.625
		exp htz	1.71429	6.28571	1.5	5.5	1.71429	6.28571
		P (two-tailed)	0.347153		0.514828		0.347153
		chí2 (Pearson)	0.883838		0.424242		0.883838
