# Supplementary material for: Candidate Gene Markers Associated with Fecal Shedding of the Feline Enteric Coronavirus (FECV)
Source: Pathogens. 2020 Nov 17;9(11):958. doi: 10.3390/pathogens9110958 (PMC7698596; doi:10.3390/pathogens9110958)
Supplement: Supplementary file 1 [file pathogens-09-00958-s001.zip › Table S3 - HAPLOTYPES.xlsx]

## Sheet: List1
HAPLOTYPES	SNX5	NCR2	SLX4IP	NCR1	DRA	PSCK2
Haplotype	SNX5-D	NCR2-J	SLX4IP-A	NCR1-C	DRA-11	PSCK2-A
SNPs´ positions in gene	15736; 15859	871;1030;1076	1354;1575	2115; 2346	all SNPs	144847; 144920
P	0.0054137	0.034965	0.00185052	0.0161205	0.0237358	0.0222545
Comparison	NS x PS	NS x HS	PS x IS + US	NS+VLS+LS x HS	NS x HS	NS+VLS+LS+AS x HS
Haplotype	SNX5-A	NCR2-E	SLX4IP-A	NCR1-D	DRA-11
SNPs´ positions in gene	16219; 16348	157; -101	1354;1575	3093; 3248	all SNPs
P	0.0054137	0.0215908	0.000134095	6.6902e-05	0.034852
Comparison	NS x PS	NS+VLS+LS x HS	PS x IS	NS+VLS+LS x HS	NS+VLS+LS+AS x HS
Haplotype	SNX5-B	NCR2-F	SLX4IP-A	NCR1-E
SNPs´ positions in gene	16988; 17053; 17057	90;98	1354;1575	4471; 4607
P	0.0054137	0.0215908	0.0123839	0.0397991
Comparison	NS x PS	NS+VLS+LS x HS	NS+VLS x HS	NS+VLS+LS x HS
Haplotype	SNX5-C	NCR2-G	SLX4IP-A	NCR1-B2
SNPs´ positions in gene	17397; 17429	263; 328	1354;1575	1378; 1392; 1393
P	0.0054137	0.0215908	0.00386997	0.0341719
Comparison	NS x PS	NS+VLS+LS x HS	NS+VLS+LS x HS	NS+VLS+LS x AS + HS
Haplotype	SNX5-E	NCR2-K	SLX4IP-A	NCR1-F
SNPs´ positions in gene	18324; 18563	588; 615	1354;1575	4360; 4471
P	0.0054137	0.0302879	0.00139558	0.0188095
Comparison	NS x PS	NS+VLS+LS x HS	NS+VLS+LS+AS x HS	NS+VLS+LS x AS + HS
Haplotype	SNX5-D	NCR2-D		NCR1-G
SNPs´ positions in gene	15736; 15859	871;1017;1023;1030;1076		4607; 4855
P	0.0118758	0.0199739		0.0188095
Comparison	PS x IS	NS+VLS+LS x HS		NS+VLS+LS x AS + HS
Haplotype	SNX5-A	NCR2-L		NCR1-C
SNPs´ positions in gene	16219; 16348	1709; 2117		2115; 2346
P	0.0228227	0.0174056		0.0285249
Comparison	PS x IS	NS+VLS+LS x HS		NS+VLS+LS+AS x HS
Haplotype	SNX5-B	NCR2-H		NCR1-B
SNPs´ positions in gene	16988; 17053; 17057	2288;2308		1392; 1393
P	0.0330058	0.0199739		0.0237358
Comparison	PS x IS	NS+VLS+LS x HS		NS+VLS x HS
Haplotype	SNX5-E	NCR2-M
SNPs´ positions in gene	18324; 18563	3030;3227
P	0.0171838	0.00592285
Comparison	PS x IS	NS+VLS+LS x HS
Haplotype	SNX5-D	NCR2-N
SNPs´ positions in gene	15736; 15859	+724; +725
P	0.00517215	0.028117
Comparison	PS x IS + US	NS+VLS+LS x AS + HS
Haplotype	SNX5-A	NCR2-E
SNPs´ positions in gene	16219; 16348	157; -101
P	0.0123153	0.0155234
Comparison	PS x IS + US	NS+VLS+LS+AS x HS
Haplotype	SNX5-B2	NCR2-F
SNPs´ positions in gene	17053; 17057	90;98
P	0.0123153	0.0155234
Comparison	PS x IS + US	NS+VLS+LS+AS x HS
Haplotype	SNX5-E	NCR2-G
SNPs´ positions in gene	18324; 18563	263; 328
P	0.0109215	0.0155234
Comparison	PS x IS + US	NS+VLS+LS+AS x HS
Haplotype		NCR2-K
SNPs´ positions in gene		588; 615
P		0.0217332
Comparison		NS+VLS+LS+AS x HS
Haplotype		NCR2-D
SNPs´ positions in gene		871;1017;1023;1030;1076
P		0.0154633
Comparison		NS+VLS+LS+AS x HS
Haplotype		NCR2-H
SNPs´ positions in gene		2288;2308
P		0.0154633
Comparison		NS+VLS+LS+AS x HS
Haplotype		NCR2-I
SNPs´ positions in gene		2836; 3030
P		0.0101226
Comparison		NS+VLS+LS+AS x HS
Haplotype		NCR2-P
SNPs´ positions in gene		2154; 2164; 2184; 2195
P		0.0247678
Comparison		NS x PS
Haplotype		NCR2-Q
SNPs´ positions in gene		2751; 2752
P		0.0150376
Comparison		NS x IS
Haplotype		NCR2-B
SNPs´ positions in gene		-101; +146
P		0.0460778
Comparison		PS x IS
Haplotype		NCR2-P
SNPs´ positions in gene		2154; 2164; 2184; 2195
P		0.0130952
Comparison		PS x IS
Haplotype		NCR2-A
SNPs´ positions in gene		3031; 3227
P		0.0057971
Comparison		PS x IS
Haplotype		NCR2-S
SNPs´ positions in gene		3775;3827
P		0.00144928
Comparison		PS x IS
Haplotype		NCR2-Q
SNPs´ positions in gene		2751; 2752
P		0.0463538
Comparison		NS x IS + US
Haplotype		NCR2-S
SNPs´ positions in gene		3775;3827
P		0.0147443
Comparison		PS x IS + US
Haplotype		NCR2-U
SNPs´ positions in gene		+150; +285
P		0.0100218
Comparison		PS x IS + US
