# Supplementary material for: Candidate Gene Markers Associated with Fecal Shedding of the Feline Enteric Coronavirus (FECV)
Source: Pathogens. 2020 Nov 17;9(11):958. doi: 10.3390/pathogens9110958 (PMC7698596; doi:10.3390/pathogens9110958)
Supplement: Supplementary file 1 [file pathogens-09-00958-s001.zip › Table S4 - SNPs associated before BC (+HWE).xlsx]

## Sheet: List1
SNPs ASSOCIATED BEFORE BONFERONI CORRECTION	NCR2		SNX5		NCR1		SLX4IP		PSCK2		DRA*		DRB*
position in gene	2154		15736		3093		174768		271166		23		127			Loci in HWE
P uncorrected/corrected	0.0247678	3.02167	0.0054137	0.0757919	0.0128205	0.448718	0.000648697	0.00259479	0.00137983	0.0593327	0.0183066	0.0549199	0.00263067	0.134164
comparison	NS x PS		NS x PS		NS x HS		PS x IS		NS+VLS+LS x HS		PS x IS		NS x IS+US
position in gene	2164		15859 - 61		1378		175354		271935		23		155
P uncorrected/corrected	0.0247678	3.02167	0.0054137	0.0757919	0.0397991	1.39297	0.000134095	0.000536381	0.00822139	0.35352	0.0157895	0.0473684	0.00490196	0.25
comparison	NS x PS		NS x PS		NS+VLS + LS x HS		PS x IS		NS+VLS+LS x HS		NS x IS		NS x IS+US
position in gene	2184		16219		1392		175575		271166		5		127
P uncorrected/corrected	0.0247678	3.02167	0.0054137	0.0757919	0.0215908	0.755679	0.000134095	0.000536381	0.000378857	0.0162908	0.0123839	0.0371517	0.00954592	0.486842
comparison	NS x PS		NS x PS		NS+VLS + LS x HS		PS x IS		NS+VLS+LS x AS + HS		NS+VLS x HS		NS x IS
position in gene	2195		16348		1393		174768		144847		5		127
P uncorrected/corrected	0.0247678	3.02167	0.0054137	0.0757919	0.0215908	0.755679	0.00180468	0.00721873	0.0368241	1.58344	0.00989846	0.0296954	0.00131304	0.0669651
comparison	NS x PS		NS x PS		NS+VLS + LS x HS		PS x IS+US		NS+VLS+LS+AS x HS		NS+VLS+LS x HS		NS x other
position in gene	2751		16633		2115		175354		144920		5		127
P uncorrected/corrected	0.0150376	1.83459	0.0054137	0.0757919	0.00119944	0.0419805	0.00185052	0.00740209	0.0491761	2.11457	0.00458633	0.013759	0.00480769	0.245192
comparison	NS x IS		NS x PS		NS+VLS + LS x HS		PS x IS+US		NS+VLS+LS+AS x HS		NS+VLS+LS+AS x HS		NS x HS
position in gene	2752		16988		2346		175575		271935		5
P uncorrected/corrected	0.0150376	1.83459	0.0276341	0.386878	0.0116174	0.406611	0.000874923	0.00349969	0.000567757	0.0244135	0.0377074	0.113122
comparison	NS x IS		NS x PS		NS+VLS + LS x HS		PS x IS+US		PS x IS+US		NS x HS
position in gene	-101		17053		2540		175354
P uncorrected/corrected	0.00632184	0.771264	0.0054137	0.0757919	0.00301231	0.105431	0.0123839	0.0495356
comparison	PS x IS		NS x PS		NS+VLS + LS x HS		NS+VLS x HS
position in gene	146		17075		3093		175575
P uncorrected/corrected	0.00247458	0.301898	0.0054137	0.0757919	6.6902e-05	0.00234157	0.0487406	0.194962
comparison	PS x IS		NS x PS		NS+VLS + LS x HS		NS+VLS x HS
position in gene	2154		17397		3248		174768
P uncorrected/corrected	0.0130952	1.59762	0.0276341	0.386878	0.0397991	1.39297	0.00276313	0.0110525
comparison	PS x IS		NS x PS		NS+VLS + LS x HS		NS+VLS+LS x HS
position in gene	2164		17429		3449		175354
P uncorrected/corrected	0.0130952	1.59762	0.0054137	0.0757919	0.00301231	0.105431	0.00163606	0.00654425
comparison	PS x IS		NS x PS		NS+VLS + LS x HS		NS+VLS+LS x HS
position in gene	2184		18324		4471		175575
P uncorrected/corrected	0.0130952	1.59762	0.0054137	0.0757919	0.0397991	1.39297	0.00276313	0.0110525
comparison	PS x IS		NS x PS		NS+VLS + LS x HS		NS+VLS+LS x HS
position in gene	2195		18563		4607		174768
P uncorrected/corrected	0.0130952	1.59762	0.0054137	0.0757919	0.0397991	1.39297	0.00676874	0.027075
comparison	PS x IS		NS x PS		NS+VLS + LS x HS		NS+VLS+LS+AS x HS
position in gene	2686 - 2691		19663		1378		175354
P uncorrected/corrected	0.00455487	0.555694	0.0054137	0.0757919	0.0188095	0.658332	0.00139558	0.00558234
comparison	PS x IS		NS x PS		NS+VLS + LS x AS + HS		NS+VLS+LS+AS x HS
position in gene	2730		15736		1392		175575
P uncorrected/corrected	0.00455487	0.555694	0.0108132	0.151385	0.00158174	0.055361	0.00294924	0.011797
comparison	PS x IS		PS x IS + US		NS+VLS + LS x AS + HS		NS+VLS+LS+AS x HS
position in gene	3031		15859 - 61		1393		175354
P uncorrected/corrected	0.00455487	0.555694	0.0108132	0.151385	0.00158174	0.055361	0.0428922	0.171569
comparison	PS x IS		PS x IS + US		NS+VLS + LS x AS + HS		NS x HS
position in gene	3227		16219		2115
P uncorrected/corrected	0.0130952	1.59762	0.0108132	0.151385	0.00626253	0.219189
comparison	PS x IS		PS x IS + US		NS+VLS + LS x AS + HS
position in gene	3775		16348		3093
P uncorrected/corrected	0.0349206	4.26032	0.0120814	0.16914	0.00111188	0.0389157
comparison	PS x IS		PS x IS + US		NS+VLS + LS x AS + HS
position in gene	3827		17053		4360
P uncorrected/corrected	0.00144928	0.176812	0.0108132	0.151385	0.0266102	0.931358
comparison	PS x IS		PS x IS + US		NS+VLS + LS x AS + HS
position in gene	285		17075		4471
P uncorrected/corrected	0.0057971	0.707246	0.0108132	0.151385	0.0275574	0.964509
comparison	PS x IS		PS x IS + US		NS+VLS + LS x AS + HS
position in gene	2751		18324		4607
P uncorrected/corrected	0.0463538	5.65516	0.0120814	0.16914	0.0188095	0.658332
comparison	NS x IS + US		PS x IS + US		NS+VLS + LS x AS + HS
position in gene	2752		18563		4855
P uncorrected/corrected	0.0463538	5.65516	0.00414752	0.0580653	0.0188095	0.658332
comparison	NS x IS + US		PS x IS + US		NS+VLS + LS x AS + HS
position in gene	3227				2115
P uncorrected/corrected	0.0434135	5.29645			0.0103489	0.36221
comparison	PS x IS+US				NS+VLS + LS + AS x HS
position in gene	3475				2346
P uncorrected/corrected	0.0434135	5.29645			0.0223129	0.780952
comparison	PS x IS+US				NS+VLS + LS + AS x HS
position in gene	3775				2540
P uncorrected/corrected	0.0141734	1.72915			0.00728305	0.254907
comparison	PS x IS+US				NS+VLS + LS + AS x HS
position in gene	3827				3093
P uncorrected/corrected	0.0147443	1.79881			0.000644224	0.0225478
comparison	PS x IS+US				NS+VLS + LS + AS x HS
position in gene	150				3449
P uncorrected/corrected	0.0384782	4.69434			0.00465059	0.162771
comparison	PS x IS+US				NS+VLS + LS + AS x HS
position in gene	285				3093
P uncorrected/corrected	0.0100218	1.22266			0.0169415	0.592951
comparison	PS x IS+US				PS x IS
position in gene	1646				1392
P uncorrected/corrected	0.0088297	1.07722			0.0237358	0.830753
comparison	NS x other				NS+VLS x HS
position in gene	14				1393
P uncorrected/corrected	0.0448182	5.46782			0.0237358	0.830753
comparison	NS x other				NS+VLS x HS
position in gene	237				2540
P uncorrected/corrected	0.0135577	1.65404			0.00283754	0.0993141
comparison	NS x other				NS+VLS x HS
position in gene	871				3093
P uncorrected/corrected	0.034965	4.26573			0.00184851	0.0646979
comparison	NS x HS				NS+VLS x HS
position in gene	1030				3449
P uncorrected/corrected	0.0357143	4.35714			0.0237358	0.830753
comparison	NS x HS				NS+VLS x HS
position in gene	1076
P uncorrected/corrected	0.034965	4.26573
comparison	NS x HS
position in gene	871
P uncorrected/corrected	0.0230141	2.80772
comparison	NS + VLS x HS
position in gene	1076
P uncorrected/corrected	0.0230141	2.80772
comparison	NS + VLS x HS
position in gene	-157
P uncorrected/corrected	0.0215908	2.63408
comparison	NS + VLS + LS x HS
position in gene	-101
P uncorrected/corrected	0.0274379	3.34742
comparison	NS + VLS + LS x HS
position in gene	90
P uncorrected/corrected	0.0215908	2.63408
comparison	NS + VLS + LS x HS
position in gene	98
P uncorrected/corrected	0.0215908	2.63408
comparison	NS + VLS + LS x HS
position in gene	263
P uncorrected/corrected	0.0215908	2.63408
comparison	NS + VLS + LS x HS
position in gene	328
P uncorrected/corrected	0.0215908	2.63408
comparison	NS + VLS + LS x HS
position in gene	588
P uncorrected/corrected	0.0236736	2.88818
comparison	NS + VLS + LS x HS
position in gene	615
P uncorrected/corrected	0.0302879	3.69513
comparison	NS + VLS + LS x HS
position in gene	871
P uncorrected/corrected	0.0181103	2.20946
comparison	NS + VLS + LS x HS
position in gene	1017
P uncorrected/corrected	0.0199739	2.43681
comparison	NS + VLS + LS x HS
position in gene	1023-1029
P uncorrected/corrected	0.0174056	2.12348
comparison	NS + VLS + LS x HS
position in gene	1030
P uncorrected/corrected	0.0199739	2.43681
comparison	NS + VLS + LS x HS
position in gene	1076
P uncorrected/corrected	0.0181103	2.20946
comparison	NS + VLS + LS x HS
position in gene	1709
P uncorrected/corrected	0.008902	1.08604
comparison	NS + VLS + LS x HS
position in gene	2117
P uncorrected/corrected	0.0266963	3.25695
comparison	NS + VLS + LS x HS
position in gene	2288
P uncorrected/corrected	0.0199739	2.43681
comparison	NS + VLS + LS x HS
position in gene	2308
P uncorrected/corrected	0.0199739	2.43681
comparison	NS + VLS + LS x HS
position in gene	3030
P uncorrected/corrected	0.00592285	0.722587
comparison	NS + VLS + LS x HS
position in gene	2288
P uncorrected/corrected	0.0199739	2.43681
comparison	NS + VLS + LS x HS
position in gene	3227
P uncorrected/corrected	0.0126446	1.54264
comparison	NS + VLS + LS x HS
position in gene	724
P uncorrected/corrected	0.0113021	1.37886
comparison	NS+VLS+LS x AS+HS
position in gene	725
P uncorrected/corrected	0.0113021	1.37886
comparison	NS+VLS+LS x AS+HS
position in gene	90
P uncorrected/corrected	0.0155234	1.89385
comparison	NS + VLS + LS + AS x HS
position in gene	98
P uncorrected/corrected	0.0155234	1.89385
comparison	NS + VLS + LS + AS x HS
position in gene	263
P uncorrected/corrected	0.0155234	1.89385
comparison	NS + VLS + LS + AS x HS
position in gene	328
P uncorrected/corrected	0.0155234	1.89385
comparison	NS + VLS + LS + AS x HS
position in gene	588
P uncorrected/corrected	0.0313951	3.8302
comparison	NS + VLS + LS + AS x HS
position in gene	615
P uncorrected/corrected	0.0217332	2.65145
comparison	NS + VLS + LS + AS x HS
position in gene	871
P uncorrected/corrected	0.0146619	1.78875
comparison	NS + VLS + LS + AS x HS
position in gene	1017
P uncorrected/corrected	0.0154633	1.88653
comparison	NS + VLS + LS + AS x HS
position in gene	1023-1029
P uncorrected/corrected	0.0139118	1.69724
comparison	NS + VLS + LS + AS x HS
position in gene	1030
P uncorrected/corrected	0.0312042	3.80692
comparison	NS + VLS + LS + AS x HS
position in gene	1076
P uncorrected/corrected	0.0146619	1.78875
comparison	NS + VLS + LS + AS x HS
position in gene	2288
P uncorrected/corrected	0.0154633	1.88653
comparison	NS + VLS + LS + AS x HS
position in gene	2308
P uncorrected/corrected	0.0154633	1.88653
comparison	NS + VLS + LS + AS x HS
position in gene	2836
P uncorrected/corrected	0.0214228	2.61358
comparison	NS + VLS + LS + AS x HS
position in gene	3030
P uncorrected/corrected	0.00522385	0.637309
comparison	NS + VLS + LS + AS x HS
position in gene	3227
P uncorrected/corrected	0.046744	5.70276
comparison	NS + VLS + LS + AS x HS
position in gene	3475
P uncorrected/corrected	0.046744	5.70276
comparison	NS + VLS + LS + AS x HS
position in gene	5120
P uncorrected/corrected	0.00968949	1.18212
comparison	NS + VLS + LS + AS x HS
