# Supplementary material for: Candidate Gene Markers Associated with Fecal Shedding of the Feline Enteric Coronavirus (FECV)
Source: Pathogens. 2020 Nov 17;9(11):958. doi: 10.3390/pathogens9110958 (PMC7698596; doi:10.3390/pathogens9110958)
Supplement: Supplementary file 1 [file pathogens-09-00958-s001.zip › Table S5 - SNPs associated after BC (+HWE).xlsx]

## Sheet: List1
SNPs ASSOCIATED AFTER BONFERONI CORRECTION	NCR1		SLX4IP		PSCK2		DRA*
position in gene	2115		174768		271935		23			Loci in HWE
P	0.00119944	0.0419805	0.000648697	0.00259479	0.000567757	0.0244135	0.0157895	0.0473684
comparison	NS+VLS + LS x HS		PS x IS		PS x IS+US		NS x IS
position in gene	3093		175354		271166		5
P	6.6902e-05	0.00234157	0.000134095	0.000536381	0.000704661	0.0303004	0.0123839	0.0371517
comparison	NS+VLS + LS x HS		PS x IS		NS+VLS+LS x AS+HS		NS+VLS x HS
position in gene	3093		175575				5
P	0.00111188	0.0389157	0.000134095	0.000536381			0.00989846	0.0296954
comparison	NS+VLS + LS + AS x HS		PS x IS				NS+VLS+LS x HS
position in gene			174768				5
P			0.00180468	0.00721873			0.00458633	0.013759
comparison			PS x IS+US				NS+VLS+LS+AS x HS
position in gene			175354
P			0.00185052	0.00740209
comparison			PS x IS+US
position in gene			175575
P			0.000874923	0.00349969
comparison			PS x IS+US
position in gene			175354
P			0.0123839	0.0495356
comparison			NS+VLS x HS
position in gene			174768
P			0.00276313	0.0110525
comparison			NS+VLS+LS x HS
position in gene			175354
P			0.00163606	0.00654425
comparison			NS+VLS+LS x HS
position in gene			175575
P			0.00276313	0.0110525
comparison			NS+VLS+LS x HS
position in gene			175354
P			0.00139558	0.00558234
comparison			NS+VLS+LS+AS x HS
position in gene			175575
P			0.00294924	0.011797
comparison			NS+VLS+LS+AS x HS
