# Supplementary material for: Candidate Gene Markers Associated with Fecal Shedding of the Feline Enteric Coronavirus (FECV)
Source: Pathogens. 2020 Nov 17;9(11):958. doi: 10.3390/pathogens9110958 (PMC7698596; doi:10.3390/pathogens9110958)
Supplement: Supplementary file 1 [file pathogens-09-00958-s001.zip › Table S6 - Composed genotypes.xlsx]

## Sheet: List1
INTERGENIC GENOTYPES	gene	SNP	gene	SNP	P (vs inverse genotype)	P (vs other genotypes)	comparison
CG1	PSCK2	271935	SLX4IP	175575	6.75653e-06	4.6612e-05	PS vs. IS + US
CG2	PSCK2	271935	SNX5	18563	5.47e-05	0.000253537	PS vs. IS + US
CG3	NCR2	3775	NCR3	1829	0.00641496	0.0155232	PS vs. IS + US
CG4	NCR1	3093	NCR2	3775	0.00705645	0.0155232	PS vs. IS + US
CG5	SNX5	15736	SLX4IP	175575	8.74126e-05	4.20649e-05	PS vs. IS
CG6	NCR1	3093	NCR2	1030	0.010101	0.00824176	NS vs. HS
CG7	NCR1	3093	NCR2	871	0.0013986	0.000714456	NS + VLS vs. HS
CG8	NCR1	3093	NCR2	3030	0.000146845	0.00046106	NS + VLS + LS vs. HS
CG9	NCR1	3093	NCR2	5120	0.0028921	0.0213438	NS + VLS + LS + AS vs. HS
CG10	PSCK2	271935	SLX4IP	174768	0.00130004	0.0112162	NS + VLS + LS vs. HS
CG11	PSCK2	144847	SLX4IP	174768	0.00372146	0.0523246	NS + VLS + LS + AS vs. HS
CG12	DRA	23	DRB	127	0.0151515	0.0377074	NS vs. IS
INTRAGENIC GENOTYPES	gene	SNP	P (vs inverse genotype)	P (vs other genotypes)	comparison
IG1	NCR1	2115; 3093	0.00397622	6.6902e-05	NS + VLS + LS vs. HS
IG2	SLX4IP	174768; 175354; 175575	7.48888e-05	0.000134095	PS vs. IS
IG3	PSCK2	271166; 271935	0.00137833	0.00245643	NS + VLS + LS vs. HS
IG4	DRB	127; 155	0.00222469	0.00490196	NS vs. IS + US
