# Supplementary material for: Candidate Gene Markers Associated with Fecal Shedding of the Feline Enteric Coronavirus (FECV)
Source: Pathogens. 2020 Nov 17;9(11):958. doi: 10.3390/pathogens9110958 (PMC7698596; doi:10.3390/pathogens9110958)
Supplement: Supplementary file 1 [file pathogens-09-00958-s001.zip › Table S7 - allels in TOP SNP.xlsx]

## Sheet: List1
	SLX4IP		DRA*		NCR1		PSCK2
position in gene	174768		23		2115		271935
RES / SUSC allele or genotype	TT; T; GT	GG	-	T; TT; CT	A; AA	G; GG	GG	GA; AA; A
comparison	PS x IS		NS x IS		NS+VLS + LS x HS		PS x IS+US
position in gene	175354		5		3093		271166
RES / SUSC allele or genotype	ins AAC; AAC/AAC; A/AAC	AA	-	GG	T; TT	CC	-	GA; AA; A
comparison	PS x IS		NS+VLS x HS		NS+VLS + LS x HS		NS+VLS+LS x AS+HS
position in gene	175575		5		3093
RES / SUSC allele or genotype	C; CC; TC	TT	-	GG	T; TT	CC
comparison	PS x IS		NS+VLS+LS x HS		NS+VLS + LS + AS x HS
position in gene	174768		5
RES / SUSC allele or genotype	TT; T; GT	GG	-	GG
comparison	PS x IS+US		NS+VLS+LS+AS x HS
position in gene	175354
RES / SUSC allele or genotype	ins AAC; AAC/AAC; A/AAC	AA
comparison	PS x IS+US
position in gene	175575
RES / SUSC allele or genotype	C; CC; TC	TT
comparison	PS x IS+US
position in gene	175354
RES / SUSC allele or genotype	ins AAC; AAC/AAC; A/AAC	AA
comparison	NS+VLS x HS
position in gene	174768
RES / SUSC allele or genotype	T; TT; TG	GG
comparison	NS+VLS+LS x HS
position in gene	175354
RES / SUSC allele or genotype	ins AAC; AAC/AAC; A/AAC	AA
comparison	NS+VLS+LS x HS
position in gene	175575
RES / SUSC allele or genotype	C; CC; TC	TT
comparison	NS+VLS+LS x HS
position in gene	175354
RES / SUSC allele or genotype	ins AAC; AAC/AAC; A/AAC	AA
comparison	NS+VLS+LS+AS x HS
position in gene	175575
RES / SUSC allele or genotype	C; CC; TC	TT
comparison	NS+VLS+LS+AS x HS
position in gene	174768
RES / SUSC allele or genotype	TT; TG	GG
comparison	NS+VLS+LS+AS x HS
