# Supplementary material for: Candidate Gene Markers Associated with Fecal Shedding of the Feline Enteric Coronavirus (FECV)
Source: Pathogens. 2020 Nov 17;9(11):958. doi: 10.3390/pathogens9110958 (PMC7698596; doi:10.3390/pathogens9110958)
Supplement: Supplementary file 1 [file pathogens-09-00958-s001.zip › Table S8 - Shedding intensity.xlsx]

## Sheet: Řada
Total number of viral particles
0	0
0
0
0
0
0
0		7
370	1 - 999
430
500
620		4
1180	1 000-4 999
1200
2300
2700
2900
3200
3300
3400
3500
4260
4600		11
10000	5 000 - 99 999
11700
11710
13200
13680
15200
16700
16700
23800
26600
27990
35690
36200
36800
37000
40000
43510
49600
58000
58140
77300
80700
87000
87440		24
105480	over 100 000
137000
144200
189300
330290
342520
392000
425800
797000
885210
2177500		11
