# Supplementary material for: Candidate Gene Markers Associated with Fecal Shedding of the Feline Enteric Coronavirus (FECV)
Source: Pathogens. 2020 Nov 17;9(11):958. doi: 10.3390/pathogens9110958 (PMC7698596; doi:10.3390/pathogens9110958)
Supplement: Supplementary file 1 [file pathogens-09-00958-s001.zip › Table S9 - Breeds.xlsx]

## Sheet: List1
Breed	Number
British Shorthair	11
Maine Coon	15
Neva Masquerade	5
Burmese	1
Norwegian Forrest Cat	3
Domestic Shorthair	4
Ragdoll	4
Persian	4
Devon Rex	3
Kurilian Bobtail	3
Siberian	3
Lykoi	1
median age	23 m (3 m - 14 y)
mode	20 m
males	20
females	37
